# Supplementary material for: CDC5L drives FAH expression to promote metabolic reprogramming in melanoma
Source: Oncotarget. 2017 Dec 7;8(69):114328–43. doi: 10.18632/oncotarget.23107 (PMC5768407; doi:10.18632/oncotarget.23107)
Supplement: Supplementary file 2 [file oncotarget-08-114328-s002.csv]

position	sex	age	organ	pathology	stage	tnm	type	HMB45	FAH(IOD/area)
10	M	18	Skin	Sebaceous nevus of left frontal region (skin tissue)			Benign
A1	M	71	Skin	Malignant melanoma of right rump	II	T4N0M0	Malignant	-	0
A2	M	60	Skin	Malignant melanoma of right rump	III	T4N1M0	Malignant	-	0.015678421
A3	M	72	Skin	Malignant melanoma of left sole	IB	T2aN0M0	Malignant	-	0.002006377
A4	M	61	Skin	Malignant melanoma of left armpit	IV	T4bN0M1	Malignant	-	0.003018795
A5	M	55	Skin	Malignant melanoma of left sole	II	T4N0M0	Malignant	-	0.001271397
A6	M	51	Skin	Malignant melanoma of back	II	T4N0M0	Malignant	-	0.001325253
A7	M	25	Skin	Malignant melanoma of left sole	I	T2N0M0	Malignant	+	0
A8	F	46	Skin	Malignant melanoma of thigh	II	T4N0M0	Malignant	+	0.052053239
A9	F	32	Skin	Malignant melanoma of right lumbar part (fibrofatty tissue)	II	T4N0M0	Malignant	*	0.001975464
A10	M	80	Skin	Malignant melanoma of right sole	II	T4N0M0	Malignant	+	0.030725016
B1	F	42	Skin	Malignant melanoma of right thigh	II	T4N0M0	Malignant	+	0.029420841
B2	M	50	Skin	Malignant melanoma of left shoulder (fibrous tissue and blood vessel)	II	T4N0M0	Malignant	*	0
B3	M	41	Skin	Malignant melanoma of left leg	II	T3N0M0	Malignant	+	0.017453316
B4	M	37	Skin	Malignant melanoma of right upper arm	II	T4N0M0	Malignant	-	0.012805628
B5	M	61	Skin	Malignant melanoma of right groin	III	T4N2M0	Malignant	+	0.056403078
B6	M	52	Skin	Malignant melanoma of left abdominal wall	II	T4N0M0	Malignant	++	0.01553225
B7	F	59	Skin	Malignant melanoma of right rump	I	T1N0M0	Malignant	-	0.003441055
B8	M	79	Skin	Malignant melanoma of left face	I	T1N0M0	Malignant	*	0
B9	M	40	Skin	Malignant melanoma of right chest wall	II	T4N0M0	Malignant	++	0.039929168
B10	F	59	Skin	Malignant melanoma with necrosis of anus	II	T4N0M0	Malignant	*	0
C1	M	42	Skin	Malignant melanoma of left heel	IV	T3N2M1	Malignant	++	0
C2	M	41	Skin	Malignant melanoma of left forearm	II	T4N0M0	Malignant	++	0.041662725
C3	M	49	Skin	Malignant melanoma of left arm	II	T4N0M0	Malignant	++	0.007934848
C4	M	71	Skin	Malignant melanoma of right groin	II	T4N0M0	Malignant	+	0.001652393
C5	F	83	Skin	Malignant melanoma of right little finger	I	T2N0M0	Malignant	+	0.137746925
C6	M	51	Skin	Malignant melanoma of left upper arm	III	T4N1M0	Malignant	+++	0.015503984
C7	F	41	Skin	Malignant melanoma of scalp	II	T4N0M0	Malignant	-	0.004371288
C8	M	51	Skin	Malignant melanoma of left armpit	II	T4N0M0	Malignant	+++	0.038662564
C9	M	56	Skin	Malignant melanoma of abdominal wall	II	T4N0M0	Malignant	+++	0.108896644
C10	M	66	Skin	Malignant melanoma of right thigh	II	T4N0M0	Malignant	+	0.001221871
D1	M	65	Skin	Malignant melanoma of scalp	II	T4N0M0	Malignant	++	0.014941722
D2	M	45	Skin	Malignant melanoma of crissum	II	T4N0M0	Malignant	+	0.040564156
D3	M	31	Skin	Malignant melanoma of scalp	II	T4N0M0	Malignant	-	0.001342905
D4	F	72	Skin	Malignant melanoma of right cheek	II	T4N0M0	Malignant	+++	0.064282826
D5	F	46	Skin	Malignant melanoma of right thumb	II	T4N0M0	Malignant	+	0.059382001
D6	F	47	Skin	Malignant melanoma of left upper arm	II	T4N0M0	Malignant	+	0.018956774
D7	M	49	Skin	Malignant melanoma of left foot	III	T4N1M0	Malignant	+	*
D8	F	45	Skin	Malignant melanoma of left thigh	I	T2N0M0	Malignant	++	0.018591928
D9	F	72	Vulva	Malignant melanoma	I	-	Malignant	-	0
D10	F	57	Vulva	Malignant melanoma	I	-	Malignant	++	0.015201383
E1	F	38	Vulva	Malignant melanoma	I	-	Malignant	++	0.019298151
E2	F	44	Vulva	Malignant melanoma	I	-	Malignant	-	0.001085787
E3	F	62	Vulva	Malignant melanoma	I	-	Malignant	-	0.008654987
E4	F	45	Vulva	Malignant melanoma	I	-	Malignant	+	*
E5	F	38	Rectum	Malignant melanoma	I	-	Malignant	++	0.004827046
E6	F	44	Rectum	Malignant melanoma	I	-	Malignant	-	0
E7	M	64	Rectum	Malignant melanoma	II	-	Malignant	+++	0.055575895
E8	F	52	Rectum	Malignant melanoma	I	-	Malignant	-	0
E9	F	84	Rectum	Malignant melanoma of crissum	I	-	Malignant	+	0.140277159
E10	F	67	Rectum	Malignant melanoma	I	-	Malignant	+++	0.011970855
F1	M	66	Rectum	Malignant melanoma	I	-	Malignant	+++	0.033844658
F2	F	66	Rectum	Malignant melanoma	I	-	Malignant	+++	0.075756143
F3	M	75	Rectum	Malignant melanoma	II	-	Malignant	+++	0.098518884
F4	F	54	Rectum	Malignant melanoma of anal tube	II	-	Malignant	+++	0.015600871
F5	F	72	Rectum	Malignant melanoma	I	-	Malignant	+	0
F6	M	55	Stomach	Malignant melanoma	I	-	Malignant	+++	0.017099621
F7	M	55	Stomach	Malignant melanoma	I	-	Malignant	+++	0.00140672
F8	M	50	Esophagus	Malignant melanoma	II	-	Malignant	+	*
F9	M	64	Esophagus	Malignant melanoma	I	-	Malignant	++	0.024301393
F10	M	71	Intestine	Malignant melanoma	I	-	Malignant	+++	0.140819544
G1	M	73	Intestine	Malignant melanoma	I	-	Malignant	+++	0.001076257
G2	F	70	Oral cavity	Malignant melanoma of left parotid gland	I	-	Malignant	+++	0.045599607
G3	F	63	Lymph node	Metastatic malignant melanoma from right heel	-	-	Metastasis	+	0.003044953
G4	M	58	Lymph node	Metastatic malignant melanoma from left groin	-	-	Metastasis	+++	*
G5	F	55	Lymph node	Metastatic malignant melanoma from left groin	-	-	Metastasis	-	0.007162994
G6	M	44	Lymph node	Malignant malignant melanoma from right armpit	-	-	Metastasis	+++	0.024520341
G7	M	72	Lymph node	Metastatic malignant melanoma from right groin	-	-	Metastasis	*	*
G8	F	47	Lymph node	Metastatic malignant melanoma from left thump	-	-	Metastasis	*	*
G9	M	63	Lymph node	Metastatic malignant melanoma from left Lower gum	-	-	Metastasis	*	*
G10	F	40	Lymph node	Metastatic malignant melanoma from right groin	-	-	Metastasis	+++	0.01123165
H1	M	70	Lymph node	Malignant malignant melanoma from right armpit	-	-	Metastasis	++	0
H2	M	56	Lymph node	Metastatic malignant melanoma from left ear	-	-	Metastasis	++	0
H3	M	68	Lymph node	Metastatic malignant melanoma from left groin	-	-	Metastasis	*	0
H4	F	72	Lymph node	Metastatic malignant melanoma from left groin	-	-	Metastasis	+	*
H5	F	41	Lymph node	Metastatic malignant melanoma from right groin	-	-	Metastasis	+++	0.128812836
H6	F	61	Lymph node	Metastatic malignant melanoma from groin	-	-	Metastasis	++	0.001277598
H7	F	38	Lymph node	Metastatic malignant melanoma from right leg	-	-	Metastasis	+	*
H8	F	43	Lymph node	Metastatic malignant melanoma from thigh	-	-	Metastasis	*	0.000345997
H9	M	73	Lymph node	Metastatic malignant melanoma from right groin	-	-	Metastasis	+++	0.000759704
H10	F	56	Lymph node	Malignan tmalignant melanoma from left sole	-	-	Metastasis	++	0
I1	F	49	Lymph node	Metastatic malignant melanoma from neck	-	-	Metastasis	-	0
I2	F	41	Lymph node	Metastatic malignant melanoma from right groin (fibrous tissue and blood vessel)	-	-	Metastasis	*	0
I3	M	38	Skin	Compound nevus of right face	-	-	Benign	-	0.005878234
I4	F	29	Skin	Compound nevus of left shoulder	-	-	Benign	+	0
I5	F	30	Skin	Intradermal nevus of left rump	-	-	Benign	-	0
I6	F	10	Skin	Junctional nevus of right foot	-	-	Benign	++	0
I7	F	23	Skin	Compound nevus of right lumbar part	-	-	Benign	+	0
I8	M	25	Skin	Compound nevus of left leg	-	-	Benign	-	0
I9	F	2	Skin	Junctional nevus of neck	-	-	Benign	+	0.008446327
I10	M	6 mon.	Skin	Intradermal nevus of face	-	-	Benign	++	0
J1	M	20	Skin	Compound nevus of left shoulder	-	-	Benign	-	0.001717124
J2	F	2	Skin	Intradermal nevus of right leg	-	-	Benign	-	0
J3	M	50	Skin	Compound nevus of upper arm	-	-	Benign	-	0
J4	M	42	Skin	Intradermal nevus of face	-	-	Benign	+	0.007087644
J5	M	55	Skin	Compound nevus of back	-	-	Benign	-	0.001321478
J6	M	73	Skin	Compound nevus of left heel	-	-	Benign	*	0.00501886
J7	M	39	Skin	Intradermal nevuss of head	-	-	Benign	-	0.001677766
J8	M	11	Skin	Intradermal nevuss of left thigh	-	-	Benign	-	0
J9	F	34	Skin	Sebaceous nevus of head (skin tissue)	-	-	Benign	-	0
J10	M	18	Skin	Sebaceous nevus of left frontal region (skin tissue)	-	-	Benign	-	0
