# Supplementary material for: CDC5L drives FAH expression to promote metabolic reprogramming in melanoma
Source: Oncotarget. 2017 Dec 7;8(69):114328–43. doi: 10.18632/oncotarget.23107 (PMC5768407; doi:10.18632/oncotarget.23107)
Supplement: Supplementary file 3 [file oncotarget-08-114328-s003.csv]

Probe Set ID	Gene Symbol	Accession Number	Gene Description	Database Source	Mean Signal of Group SiFA1	Mean Signal of Group NC	d Score	Fold Change	p-value	q-value	Gene Feature	Biotype	Rank
8058857	IGFBP5	NM_000599	"Homo sapiens insulin-like growth factor binding protein 5 (IGFBP5), mRNA."	RefSeq	9.401395	7.846285	6.763263	2.938562	5.1e-05	0	up	coding	1
7961514	MGP	NM_000900	"Homo sapiens matrix Gla protein (MGP), transcript variant 2, mRNA."	RefSeq	8.572008	7.132355	5.854617	2.712556	5.6e-05	0	up	coding	2
8105302	FST	NM_006350	"Homo sapiens follistatin (FST), transcript variant FST317, mRNA."	RefSeq	8.68903	9.845348	-5.336097	-2.22888	6.1e-05	0	down	coding	3
8084165	SOX2	NM_003106	"Homo sapiens SRY (sex determining region Y)-box 2 (SOX2), mRNA."	RefSeq	7.087808	6.260652	5.078142	1.774184	6.6e-05	0	up	coding	4
7995697	LPCAT2	NM_017839	"Homo sapiens lysophosphatidylcholine acyltransferase 2 (LPCAT2), mRNA."	RefSeq	7.024179	8.070894	-4.956079	-2.065821	7.1e-05	0	down	coding	5
8040365	TRIB2	NM_021643	"Homo sapiens tribbles homolog 2 (Drosophila) (TRIB2), transcript variant 1, mRNA."	RefSeq	8.845148	8.002003	4.839041	1.793957	7.6e-05	0	up	coding	6
7922846	FAM129A	NM_052966	"Homo sapiens family with sequence similarity 129, member A (FAM129A), transcript variant 2, mRNA."	RefSeq	5.314398	6.460543	-4.645166	-2.213218	8.1e-05	0	down	coding	7
8129573	MOXD1	NM_015529	"Homo sapiens monooxygenase, DBH-like 1 (MOXD1), transcript variant 2, mRNA."	RefSeq	7.051469	6.078781	4.595301	1.962494	8.5e-05	0	up	coding	8
8172204	MAOB	NM_000898	"Homo sapiens monoamine oxidase B (MAOB), nuclear gene encoding mitochondrial protein, mRNA."	RefSeq	5.337588	4.380805	4.53425	1.940977	9e-05	0	up	coding	9
8113666	SEMA6A	ENST00000282394	cdna:known chromosome:GRCh37:5:115781830:115814373:-1 gene:ENSG00000092421 gene_biotype:protein_coding transcript_biotype:protein_coding	ENSEMBL	6.191648	5.109274	4.527879	2.117518	9.5e-05	0	up	coding	10
7955589	NR4A1	NM_002135	"Homo sapiens nuclear receptor subfamily 4, group A, member 1 (NR4A1), transcript variant 1, mRNA."	RefSeq	7.259922	8.043362	-4.450719	-1.721231	1e-04	0	down	coding	11
8141150	ASNS	NM_001673	"Homo sapiens asparagine synthetase (glutamine-hydrolyzing) (ASNS), transcript variant 2, mRNA."	RefSeq	7.762503	8.671893	-4.45014	-1.878251	0.000105	0	down	coding	12
7899627	TINAGL1	NM_022164	"Homo sapiens tubulointerstitial nephritis antigen-like 1 (TINAGL1), transcript variant 1, mRNA."	RefSeq	7.030821	7.764437	-4.321942	-1.662802	0.00011	0	down	coding	13
7902290	CTH	NM_001902	"Homo sapiens cystathionase (cystathionine gamma-lyase) (CTH), transcript variant 1, mRNA."	RefSeq	5.419116	6.292677	-4.284685	-1.832181	0.000115	0	down	coding	14
8117165	SOX4	NM_003107	"Homo sapiens SRY (sex determining region Y)-box 4 (SOX4), mRNA."	RefSeq	6.458626	5.849133	4.20029	1.525723	0.00012	0	up	coding	15
7945245	LOC100653217	XM_003403640	"PREDICTED: Homo sapiens neurotrimin-like (LOC100653217), mRNA."	RefSeq	5.956483	6.605713	-4.172083	-1.568331	0.000124	0	down	coding	16
8161701	TMEM2	NM_013390	"Homo sapiens transmembrane protein 2 (TMEM2), transcript variant 1, mRNA."	RefSeq	8.060945	8.835893	-4.154525	-1.711129	0.000129	0	down	coding	17
7997139	CALB2	NM_007088	"Homo sapiens calbindin 2 (CALB2), transcript variant CALB2c, mRNA."	RefSeq	5.272479	6.001158	-4.118427	-1.657121	0.000134	0	down	coding	18
8097841	TRIM2	NM_015271	"Homo sapiens tripartite motif containing 2 (TRIM2), transcript variant 1, mRNA."	RefSeq	6.088595	7.060312	-4.082851	-1.961173	0.000139	0	down	coding	19
7898910	PNRC2	NM_017761	"Homo sapiens proline-rich nuclear receptor coactivator 2 (PNRC2), mRNA."	RefSeq	8.30714	8.959611	-4.030654	-1.571858	0.000146	0	down	coding	20
8039933	PNRC2	NM_017761	"Homo sapiens proline-rich nuclear receptor coactivator 2 (PNRC2), mRNA."	RefSeq	8.30714	8.959611	-4.030654	-1.571858	0.000146	0	down	coding	21
8007931	ITGB3	NM_000212	"Homo sapiens integrin, beta 3 (platelet glycoprotein IIIa, antigen CD61) (ITGB3), mRNA."	RefSeq	8.076751	9.003269	-4.027165	-1.900683	0.000154	0	down	coding	22
8003298	SLC7A5	NM_003486	"Homo sapiens solute carrier family 7 (amino acid transporter light chain, L system), member 5 (SLC7A5), mRNA."	RefSeq	7.986032	8.8543	-4.007783	-1.82547	0.000159	0	down	coding	23
7946292	CYB5R2	NM_016229	"Homo sapiens cytochrome b5 reductase 2 (CYB5R2), mRNA."	RefSeq	4.067114	4.921277	-3.915238	-1.80771	0.000163	0	down	coding	24
8139212	GLI3	NM_000168	"Homo sapiens GLI family zinc finger 3 (GLI3), mRNA."	RefSeq	8.420584	7.752084	3.844941	1.58942	0.000178	0	up	coding	25
8097098	USP53	NM_019050	"Homo sapiens ubiquitin specific peptidase 53 (USP53), mRNA."	RefSeq	8.723034	9.461404	-3.795834	-1.66829	0.000183	0	down	coding	26
8157270	SLC31A1	NM_001859	"Homo sapiens solute carrier family 31 (copper transporters), member 1 (SLC31A1), mRNA."	RefSeq	7.166999	8.380284	-3.777563	-2.31865	0.000188	0	down	coding	27
7961083	CLEC2B	NM_005127	"Homo sapiens C-type lectin domain family 2, member B (CLEC2B), mRNA."	RefSeq	5.806383	5.060126	3.737639	1.677435	0.000193	0	up	coding	28
7926105	GATA3	NM_002051	"Homo sapiens GATA binding protein 3 (GATA3), transcript variant 2, mRNA."	RefSeq	5.659268	4.834945	3.725265	1.770704	0.000198	0	up	coding	29
8135514	IFRD1	NM_001550	"Homo sapiens interferon-related developmental regulator 1 (IFRD1), transcript variant 1, mRNA."	RefSeq	6.522039	7.198508	-3.713857	-1.598223	0.000203	0	down	coding	30
7991335	ANPEP	NM_001150	"Homo sapiens alanyl (membrane) aminopeptidase (ANPEP), mRNA."	RefSeq	7.323466	8.146069	-3.677622	-1.768595	0.000207	0	down	coding	31
7957759	APAF1	NM_001160	"Homo sapiens apoptotic peptidase activating factor 1 (APAF1), transcript variant 2, mRNA."	RefSeq	5.528358	6.256716	-3.674196	-1.656752	0.000212	0	down	coding	32
8067985	NCAM2	NM_004540	"Homo sapiens neural cell adhesion molecule 2 (NCAM2), mRNA."	RefSeq	5.595749	5.080532	3.632622	1.429209	0.000217	0	up	coding	33
8012000	RNASEK	NM_001004333	"Homo sapiens ribonuclease, RNase K (RNASEK), transcript variant 1, mRNA."	RefSeq	6.893008	6.101511	3.600603	1.730869	0.000222	0	up	coding	34
8084704	MIR1248	ENST00000485101	cdna:known chromosome:GRCh37:3:186501367:186507683:1 gene:ENSG00000156976 gene_biotype:protein_coding transcript_biotype:retained_intron	ENSEMBL	8.48331	7.392953	3.595313	2.129268	0.000227	0	up	coding	35
8174026	YWHAQP8	DQ145510	"Homo sapiens 14-3-3 tau splice variant mRNA, complete cds, alternatively spliced."	GenBank	5.900939	6.512702	-3.592277	-1.528125	0.000232	0	down	coding	36
7981290	WARS	NM_004184	"Homo sapiens tryptophanyl-tRNA synthetase (WARS), transcript variant 1, mRNA."	RefSeq	8.241554	8.942807	-3.567892	-1.625916	0.000237	0	down	coding	37
7999419	DEXI	NM_014015	"Homo sapiens Dexi homolog (mouse) (DEXI), mRNA."	RefSeq	6.818933	6.204182	3.531635	1.531294	0.000242	0	up	coding	38
7951271	MMP1	NM_002421	"Homo sapiens matrix metallopeptidase 1 (interstitial collagenase) (MMP1), transcript variant 1, mRNA."	RefSeq	5.342647	4.519032	3.513114	1.769835	0.000246	0	up	coding	39
7989277	MYO1E	NM_004998	"Homo sapiens myosin IE (MYO1E), mRNA."	RefSeq	7.494821	8.195469	-3.506303	-1.625235	0.000251	0	down	coding	40
8050215	YWHAQ	NM_006826	"Homo sapiens tyrosine 3-monooxygenase/tryptophan 5-monooxygenase activation protein, theta polypeptide (YWHAQ), mRNA."	RefSeq	9.305156	9.82302	-3.501557	-1.431834	0.000256	0	down	coding	41
7990545	CSPG4	NM_001897	"Homo sapiens chondroitin sulfate proteoglycan 4 (CSPG4), mRNA."	RefSeq	7.37289	8.040922	-3.500389	-1.588904	0.000261	0	down	coding	42
8178188	RNF5	NM_006913	"Homo sapiens ring finger protein 5, E3 ubiquitin protein ligase (RNF5), mRNA."	RefSeq	7.333753	7.859489	-3.48401	-1.439668	0.000266	0	down	coding	43
8113504	NREP	NM_001142476	"Homo sapiens neuronal regeneration related protein homolog (rat) (NREP), transcript variant 4, mRNA."	RefSeq	8.176444	7.535832	3.479358	1.558991	0.000271	0	up	coding	44
8084794	IL1RAP	NM_002182	"Homo sapiens interleukin 1 receptor accessory protein (IL1RAP), transcript variant 1, mRNA."	RefSeq	6.100822	6.770525	-3.462738	-1.590745	0.000276	0	down	coding	45
8150698	SNAI2	NM_003068	"Homo sapiens snail homolog 2 (Drosophila) (SNAI2), mRNA."	RefSeq	6.815692	6.164012	3.460487	1.570997	0.000281	0	up	coding	46
8078405	CMTM7	NM_138410	"Homo sapiens CKLF-like MARVEL transmembrane domain containing 7 (CMTM7), transcript variant 1, mRNA."	RefSeq	8.30956	8.862459	-3.440166	-1.467031	0.000285	0	down	coding	47
7996908	SNTB2	NM_006750	"Homo sapiens syntrophin, beta 2 (dystrophin-associated protein A1, 59kDa, basic component 2) (SNTB2), mRNA."	RefSeq	8.322559	9.094374	-3.439212	-1.707416	0.00029	0	down	coding	48
7954711	C12orf35	NM_018169	"Homo sapiens chromosome 12 open reading frame 35 (C12orf35), mRNA."	RefSeq	7.153051	6.518041	3.437349	1.552949	0.000295	0	up	coding	49
7913655	ID3	NM_002167	"Homo sapiens inhibitor of DNA binding 3, dominant negative helix-loop-helix protein (ID3), mRNA."	RefSeq	7.681626	7.031557	3.434069	1.569244	3e-04	0	up	coding	50
7907135	SFT2D2	NM_199344	"Homo sapiens SFT2 domain containing 2 (SFT2D2), mRNA."	RefSeq	5.685211	6.49016	-3.429934	-1.747083	0.000305	0	down	coding	51
7919591	FAM72B	NM_001100910	"Homo sapiens family with sequence similarity 72, member B (FAM72B), mRNA."	RefSeq	7.570393	8.285305	-3.429226	-1.641383	0.00031	0	down	coding	52
8137464	PSPH	NM_004577	"Homo sapiens phosphoserine phosphatase (PSPH), mRNA."	RefSeq	6.389991	7.452146	-3.423396	-2.088049	0.000315	0	down	coding	53
8128429	CCNC	NM_005190	"Homo sapiens cyclin C (CCNC), transcript variant 1, mRNA."	RefSeq	6.362116	7.245545	-3.406544	-1.844755	0.00032	0	down	coding	54
8132070	GARS	NM_002047	"Homo sapiens glycyl-tRNA synthetase (GARS), mRNA."	RefSeq	9.393154	10.142408	-3.403866	-1.680924	0.000325	0	down	coding	55
8021685	CCDC102B	NM_024781	"Homo sapiens coiled-coil domain containing 102B (CCDC102B), transcript variant 2, mRNA."	RefSeq	7.455609	6.848518	3.402838	1.523184	0.000329	0	up	coding	56
8163637	TNC	NM_002160	"Homo sapiens tenascin C (TNC), mRNA."	RefSeq	9.574537	10.300231	-3.390787	-1.653696	0.000334	0	down	coding	57
7976496	SERPINA3	NM_001085	"Homo sapiens serpin peptidase inhibitor, clade A (alpha-1 antiproteinase, antitrypsin), member 3 (SERPINA3), mRNA."	RefSeq	9.446621	10.31039	-3.37707	-1.819785	0.000339	0	down	coding	58
7982868	CHAC1	NM_001142776	"Homo sapiens ChaC, cation transport regulator homolog 1 (E. coli) (CHAC1), transcript variant 2, mRNA."	RefSeq	5.950902	6.692925	-3.363718	-1.672519	0.000344	0	down	coding	59
8061447	PYGB	NM_002862	"Homo sapiens phosphorylase, glycogen; brain (PYGB), mRNA."	RefSeq	9.28083	9.909602	-3.317872	-1.546248	0.000349	0	down	coding	60
7906786	FCRLA	NM_001184867	"Homo sapiens Fc receptor-like A (FCRLA), transcript variant 3, mRNA."	RefSeq	4.940919	5.512784	-3.311912	-1.486444	0.000354	0	down	coding	61
8042310	SLC1A4	NM_003038	"Homo sapiens solute carrier family 1 (glutamate/neutral amino acid transporter), member 4 (SLC1A4), transcript variant 1, mRNA."	RefSeq	6.34811	6.894538	-3.30609	-1.460466	0.000359	0	down	coding	62
8167728	SSX2	NM_003147	"Homo sapiens synovial sarcoma, X breakpoint 2 (SSX2), transcript variant 1, mRNA."	RefSeq	6.580553	7.690416	-3.299662	-2.158251	0.000364	0	down	coding	63
8097513	MGST2	NM_002413	"Homo sapiens microsomal glutathione S-transferase 2 (MGST2), transcript variant 1, mRNA."	RefSeq	7.025744	6.48076	3.299657	1.459005	0.000368	0	up	coding	64
8080714	FLNB	ENST00000419752	cdna:known chromosome:GRCh37:3:58064213:58157982:1 gene:ENSG00000136068 gene_biotype:protein_coding transcript_biotype:protein_coding	ENSEMBL	7.055526	7.807816	-3.289484	-1.684464	0.000373	0	down	coding	65
7956401	SHMT2	NM_005412	"Homo sapiens serine hydroxymethyltransferase 2 (mitochondrial) (SHMT2), nuclear gene encoding mitochondrial protein, transcript variant 1, mRNA."	RefSeq	8.570703	9.278017	-3.287216	-1.632762	0.000378	0	down	coding	66
8066513	SDC4	NM_002999	"Homo sapiens syndecan 4 (SDC4), mRNA."	RefSeq	6.989103	7.839092	-3.278517	-1.802486	0.000383	0	down	coding	67
8050007	PXDN	NM_012293	"Homo sapiens peroxidasin homolog (Drosophila) (PXDN), mRNA."	RefSeq	6.811541	7.425038	-3.278383	-1.529964	0.000388	0	down	coding	68
7909271	IL24	NM_006850	"Homo sapiens interleukin 24 (IL24), transcript variant 1, mRNA."	RefSeq	5.23857	6.115556	-3.261233	-1.836535	0.000393	0	down	coding	69
7930927	INPP5F	NM_014937	"Homo sapiens inositol polyphosphate-5-phosphatase F (INPP5F), transcript variant 1, mRNA."	RefSeq	7.980761	8.474861	-3.256381	-1.408442	0.000398	0	down	coding	70
8102800	SLC7A11	NM_014331	"Homo sapiens solute carrier family 7 (anionic amino acid transporter light chain, xc- system), member 11 (SLC7A11), mRNA."	RefSeq	7.633101	8.440211	-3.255688	-1.749703	0.000403	0	down	coding	71
8175531	CDR1	NM_004065	"Homo sapiens cerebellar degeneration-related protein 1, 34kDa (CDR1), mRNA."	RefSeq	6.711818	6.063972	3.25269	1.566827	0.000407	0	up	coding	72
7939954	TRIM51	NM_032681	"Homo sapiens tripartite motif-containing 51 (TRIM51), mRNA."	RefSeq	4.581337	5.289469	-3.241803	-1.633688	0.000412	0	down	coding	73
8101788	UNC5C	NM_003728	"Homo sapiens unc-5 homolog C (C. elegans) (UNC5C), mRNA."	RefSeq	4.482562	3.983298	3.238289	1.413493	0.000417	0	up	coding	74
8070632	CBS	NM_000071	"Homo sapiens cystathionine-beta-synthase (CBS), transcript variant 1, mRNA."	RefSeq	6.709267	7.372063	-3.229552	-1.583148	0.000422	0	down	coding	75
8016476	HOXB9	NM_024017	"Homo sapiens homeobox B9 (HOXB9), mRNA."	RefSeq	7.094608	7.834745	-3.223006	-1.670335	0.000427	0	down	coding	76
8022640	DHFR	NM_000791	"Homo sapiens dihydrofolate reductase (DHFR), mRNA."	RefSeq	7.778487	8.429148	-3.196877	-1.569887	0.000432	0	down	coding	77
8172787	SSX2	NM_003147	"Homo sapiens synovial sarcoma, X breakpoint 2 (SSX2), transcript variant 1, mRNA."	RefSeq	7.158224	8.333666	-3.184193	-2.25862	0.000437	0	down	coding	78
8066214	TGM2	NM_004613	"Homo sapiens transglutaminase 2 (C polypeptide, protein-glutamine-gamma-glutamyltransferase) (TGM2), transcript variant 1, mRNA."	RefSeq	5.818028	6.534115	-3.168279	-1.64272	0.000442	0	down	coding	79
7982597	THBS1	NM_003246	"Homo sapiens thrombospondin 1 (THBS1), mRNA."	RefSeq	9.456703	10.108066	-3.167611	-1.570651	0.000447	0	down	coding	80
8017964	ABCA6	NM_080284	"Homo sapiens ATP-binding cassette, sub-family A (ABC1), member 6 (ABCA6), mRNA."	RefSeq	4.547079	3.783669	3.161354	1.697498	0.000451	0	up	coding	81
7985268	FAH	NM_000137	"Homo sapiens fumarylacetoacetate hydrolase (fumarylacetoacetase) (FAH), mRNA."	RefSeq	4.813478	5.582223	-3.142848	-1.703787	0.000456	0	down	coding	82
8056784	DLX2	NM_004405	"Homo sapiens distal-less homeobox 2 (DLX2), mRNA."	RefSeq	6.563054	5.917616	3.142819	1.564214	0.000461	0	up	coding	83
7993588	TMC7	NM_024847	"Homo sapiens transmembrane channel-like 7 (TMC7), transcript variant 1, mRNA."	RefSeq	5.073161	5.704016	-3.141137	-1.548483	0.000466	0	down	coding	84
8124492	HIST1H2BK	NM_080593	"Homo sapiens histone cluster 1, H2bk (HIST1H2BK), mRNA."	RefSeq	7.392918	6.580135	3.137005	1.756597	0.000471	0	up	coding	85
8156043	PSAT1	NM_058179	"Homo sapiens phosphoserine aminotransferase 1 (PSAT1), transcript variant 1, mRNA."	RefSeq	7.78355	8.449969	-3.134697	-1.587128	0.000476	0	down	coding	86
8112971	HAPLN1	NM_001884	"Homo sapiens hyaluronan and proteoglycan link protein 1 (HAPLN1), mRNA."	RefSeq	7.519996	8.354755	-3.130547	-1.783559	0.000481	0	down	coding	87
7952526	CDON	NM_001243597	"Homo sapiens Cdon homolog (mouse) (CDON), transcript variant 1, mRNA."	RefSeq	6.191425	6.834785	-3.113508	-1.561962	0.000486	0	down	coding	88
8004510	CD68	NM_001251	"Homo sapiens CD68 molecule (CD68), transcript variant 1, mRNA."	RefSeq	8.333714	7.847291	3.113013	1.400967	0.00049	0	up	coding	89
7963353	KRT81	NM_002281	"Homo sapiens keratin 81 (KRT81), mRNA."	RefSeq	4.711672	5.413985	-3.102589	-1.627111	0.000495	0	down	coding	90
7917779	GCLM	NM_002061	"Homo sapiens glutamate-cysteine ligase, modifier subunit (GCLM), mRNA."	RefSeq	4.747312	5.3781	-3.097295	-1.548411	5e-04	0	down	coding	91
7948229	SLC43A3	NM_014096	"Homo sapiens solute carrier family 43, member 3 (SLC43A3), mRNA."	RefSeq	9.76495	10.38511	-3.090282	-1.537045	0.000505	0	down	coding	92
8149825	STC1	NM_003155	"Homo sapiens stanniocalcin 1 (STC1), mRNA."	RefSeq	5.88496	5.224881	3.086537	1.580169	0.00051	0	up	coding	93
7897987	PRAMEF2	NM_023014	"Homo sapiens PRAME family member 2 (PRAMEF2), mRNA."	RefSeq	2.500374	3.092169	-3.084877	-1.50712	0.000515	0	down	coding	94
8139244	COA1	NM_018224	"Homo sapiens cytochrome C oxidase assembly factor 1 homolog (S. cerevisiae) (COA1), transcript variant 1, mRNA."	RefSeq	8.703881	9.211707	-3.08281	-1.421906	0.00052	0	down	coding	95
8106403	F2RL1	NM_005242	"Homo sapiens coagulation factor II (thrombin) receptor-like 1 (F2RL1), mRNA."	RefSeq	6.208983	5.678051	3.078728	1.444862	0.000525	0	up	coding	96
8063590	PCK1	NM_002591	"Homo sapiens phosphoenolpyruvate carboxykinase 1 (soluble) (PCK1), mRNA."	RefSeq	4.443005	3.93305	3.07072	1.424006	0.00053	0	up	coding	97
8090509	RAB7A	NM_004637	"Homo sapiens RAB7A, member RAS oncogene family (RAB7A), mRNA."	RefSeq	6.968286	5.867259	3.069954	2.145074	0.000534	0	up	coding	98
8130438	TFB1M	NM_016020	"Homo sapiens transcription factor B1, mitochondrial (TFB1M), nuclear gene encoding mitochondrial protein, mRNA."	RefSeq	7.780878	8.259943	-3.067245	-1.393839	0.000539	0	down	coding	99
8083092	ZBTB38	NM_001080412	"Homo sapiens zinc finger and BTB domain containing 38 (ZBTB38), mRNA."	RefSeq	7.961918	8.569553	-3.063985	-1.523759	0.000544	0	down	coding	100
8012207	C17orf61	NM_152766	"Homo sapiens chromosome 17 open reading frame 61 (C17orf61), mRNA."	RefSeq	9.100515	8.515767	3.061152	1.499777	0.000549	0	up	coding	101
8139737	PSPH	NM_004577	"Homo sapiens phosphoserine phosphatase (PSPH), mRNA."	RefSeq	7.133489	7.800218	-3.055167	-1.58747	0.000554	0	down	coding	102
7964460	DDIT3	NM_001195053	"Homo sapiens DNA-damage-inducible transcript 3 (DDIT3), transcript variant 1, mRNA."	RefSeq	5.166921	5.736783	-3.053158	-1.484382	0.000559	0	down	coding	103
8133074	INTS4	NM_033547	"Homo sapiens integrator complex subunit 4 (INTS4), mRNA."	RefSeq	8.021115	7.471109	3.048559	1.464092	0.000564	0	up	coding	104
8106393	F2R	NM_001992	"Homo sapiens coagulation factor II (thrombin) receptor (F2R), mRNA."	RefSeq	7.831021	7.384211	3.034522	1.363023	0.000569	0	up	coding	105
8113358	ST8SIA4	NM_005668	"Homo sapiens ST8 alpha-N-acetyl-neuraminide alpha-2,8-sialyltransferase 4 (ST8SIA4), transcript variant 1, mRNA."	RefSeq	6.863456	6.111006	3.032041	1.684652	0.000573	0	up	coding	106
7953291	CD9	NM_001769	"Homo sapiens CD9 molecule (CD9), mRNA."	RefSeq	8.634545	9.186459	-3.031785	-1.46603	0.000578	0	down	coding	107
7932453	NEBL	NM_006393	"Homo sapiens nebulette (NEBL), transcript variant 1, mRNA."	RefSeq	5.245854	4.736936	3.031463	1.422983	0.000583	0	up	coding	108
8124166	MBOAT1	NM_001080480	"Homo sapiens membrane bound O-acyltransferase domain containing 1 (MBOAT1), mRNA."	RefSeq	5.242167	6.045645	-3.029469	-1.745304	0.000588	0	down	coding	109
7920877	ARHGEF2	NM_004723	"Homo sapiens Rho/Rac guanine nucleotide exchange factor (GEF) 2 (ARHGEF2), transcript variant 3, mRNA."	RefSeq	6.930064	7.738016	-3.024974	-1.750725	0.000593	0	down	coding	110
7986446	ALDH1A3	NM_000693	"Homo sapiens aldehyde dehydrogenase 1 family, member A3 (ALDH1A3), mRNA."	RefSeq	8.54985	9.092206	-3.023929	-1.456348	0.000598	0	down	coding	111
8112902	DHFR	NM_000791	"Homo sapiens dihydrofolate reductase (DHFR), mRNA."	RefSeq	7.460775	8.023485	-3.022712	-1.477041	0.000603	0	down	coding	112
8146000	ADAM9	NM_003816	"Homo sapiens ADAM metallopeptidase domain 9 (ADAM9), transcript variant 1, mRNA."	RefSeq	6.640039	7.318076	-3.008212	-1.599962	0.000608	0	down	coding	113
8161884	PRUNE2	NM_015225	"Homo sapiens prune homolog 2 (Drosophila) (PRUNE2), mRNA."	RefSeq	3.902635	3.373425	3.003187	1.443139	0.000612	0	up	coding	114
8002347	AARS	NM_001605	"Homo sapiens alanyl-tRNA synthetase (AARS), mRNA."	RefSeq	8.359995	9.084899	-2.993366	-1.652791	0.000617	0	down	coding	115
7900792	PTPRF	NM_130440	"Homo sapiens protein tyrosine phosphatase, receptor type, F (PTPRF), transcript variant 2, mRNA."	RefSeq	6.87127	7.420037	-2.986947	-1.462835	0.000622	0	down	coding	116
8035304	BST2	NM_004335	"Homo sapiens bone marrow stromal cell antigen 2 (BST2), mRNA."	RefSeq	4.718689	4.08651	2.977014	1.549904	0.000627	0	up	coding	117
8113120	TOB2	BC028919	"Homo sapiens transducer of ERBB2, 2, mRNA (cDNA clone MGC:24875 IMAGE:4940977), complete cds."	GenBank	10.630887	9.651664	2.974589	1.971404	0.000632	0	up	coding	118
7935521	AVPI1	NM_021732	"Homo sapiens arginine vasopressin-induced 1 (AVPI1), mRNA."	RefSeq	6.06781	6.663069	-2.965706	-1.510744	0.000637	0	down	coding	119
8090433	MGLL	NM_007283	"Homo sapiens monoglyceride lipase (MGLL), transcript variant 1, mRNA."	RefSeq	5.123723	5.729593	-2.964779	-1.521896	0.000642	0	down	coding	120
8104492	ROPN1L	NM_001201466	"Homo sapiens rhophilin associated tail protein 1-like (ROPN1L), transcript variant 2, mRNA."	RefSeq	5.185841	5.823109	-2.960205	-1.55538	0.000647	0	down	coding	121
8104912	SKP2	NM_005983	"Homo sapiens S-phase kinase-associated protein 2, E3 ubiquitin protein ligase (SKP2), transcript variant 1, mRNA."	RefSeq	7.744366	8.304935	-2.953304	-1.474851	0.000652	0	down	coding	122
8124040	ATXN1	NM_000332	"Homo sapiens ataxin 1 (ATXN1), transcript variant 1, mRNA."	RefSeq	6.891349	6.305828	2.939406	1.500581	0.000656	0	up	coding	123
8161174	GNE	ENST00000377902	cdna:known chromosome:GRCh37:9:36214438:36258496:-1 gene:ENSG00000159921 gene_biotype:protein_coding transcript_biotype:protein_coding	ENSEMBL	7.144977	7.868025	-2.93859	-1.650666	0.000661	0	down	coding	124
7945803	CARS	NM_139273	"Homo sapiens cysteinyl-tRNA synthetase (CARS), transcript variant 1, mRNA."	RefSeq	7.553111	8.082007	-2.934864	-1.442825	0.000666	0	down	coding	125
8168470	COX7B	NM_001866	"Homo sapiens cytochrome c oxidase subunit VIIb (COX7B), nuclear gene encoding mitochondrial protein, mRNA."	RefSeq	7.828019	7.110993	2.925919	1.643789	0.000671	0	up	coding	126
8179519	HLA-DPB1	NM_002121	"Homo sapiens major histocompatibility complex, class II, DP beta 1 (HLA-DPB1), mRNA."	RefSeq	7.877074	8.609734	-2.921595	-1.6617	0.000676	0	down	coding	127
8132843	HAUS6	NM_017645	"Homo sapiens HAUS augmin-like complex, subunit 6 (HAUS6), mRNA."	RefSeq	6.942691	7.774862	-2.920607	-1.780362	0.000681	0	down	coding	128
8055702	NMI	NM_004688	"Homo sapiens N-myc (and STAT) interactor (NMI), mRNA."	RefSeq	5.823725	5.22022	2.920326	1.519403	0.000686	0	up	coding	129
7948606	C11orf10	NM_014206	"Homo sapiens chromosome 11 open reading frame 10 (C11orf10), mRNA."	RefSeq	10.097141	9.537371	2.91133	1.474034	0.000691	0	up	coding	130
8088348	FAM116A	NM_152678	"Homo sapiens family with sequence similarity 116, member A (FAM116A), mRNA."	RefSeq	6.769177	7.441163	-2.910758	-1.593265	0.000695	0	down	coding	131
8037835	SLC1A5	NM_005628	"Homo sapiens solute carrier family 1 (neutral amino acid transporter), member 5 (SLC1A5), transcript variant 1, mRNA."	RefSeq	7.838472	8.402499	-2.906955	-1.47839	7e-04	0	down	coding	132
7954065	GPRC5A	NM_003979	"Homo sapiens G protein-coupled receptor, family C, group 5, member A (GPRC5A), mRNA."	RefSeq	7.009999	7.569166	-2.889021	-1.473418	0.000705	0	down	coding	133
8016438	HOXB2	NM_002145	"Homo sapiens homeobox B2 (HOXB2), mRNA."	RefSeq	7.995478	8.466322	-2.888768	-1.38592	0.00071	0	down	coding	134
8103822	VEGFC	NM_005429	"Homo sapiens vascular endothelial growth factor C (VEGFC), mRNA."	RefSeq	7.183957	6.583425	2.87462	1.516276	0.000715	0	up	coding	135
8082431	RAB7A	NM_004637	"Homo sapiens RAB7A, member RAS oncogene family (RAB7A), mRNA."	RefSeq	9.377628	10.193003	-2.864287	-1.759755	0.00072	0	down	coding	136
7956785	XPOT	NM_007235	"Homo sapiens exportin, tRNA (nuclear export receptor for tRNAs) (XPOT), mRNA."	RefSeq	8.797726	9.322124	-2.862583	-1.438334	0.000725	0	down	coding	137
7900468	NFYC	NM_014223	"Homo sapiens nuclear transcription factor Y, gamma (NFYC), transcript variant 2, mRNA."	RefSeq	7.090523	7.624309	-2.859144	-1.447724	0.00073	0	down	coding	138
7956443	MARS	NM_004990	"Homo sapiens methionyl-tRNA synthetase (MARS), mRNA."	RefSeq	8.669752	9.260353	-2.840498	-1.505874	0.000734	0	down	coding	139
7954997	ANO6	NM_001204803	"Homo sapiens anoctamin 6 (ANO6), transcript variant 5, mRNA."	RefSeq	7.357102	7.893024	-2.831155	-1.449869	0.000739	0	down	coding	140
7967412	CDK2AP1	NM_004642	"Homo sapiens cyclin-dependent kinase 2 associated protein 1 (CDK2AP1), transcript variant 1, mRNA."	RefSeq	9.827028	10.717236	-2.829108	-1.853443	0.000744	0	down	coding	141
8083090	ZBTB38	NM_001080412	"Homo sapiens zinc finger and BTB domain containing 38 (ZBTB38), mRNA."	RefSeq	8.755283	9.320202	-2.828336	-1.479305	0.000749	0	down	coding	142
7930380	ADD3	NM_016824	"Homo sapiens adducin 3 (gamma) (ADD3), transcript variant 1, mRNA."	RefSeq	7.195784	7.775055	-2.828328	-1.494094	0.000754	0	down	coding	143
8112731	F2RL2	NM_004101	"Homo sapiens coagulation factor II (thrombin) receptor-like 2 (F2RL2), transcript variant 1, mRNA."	RefSeq	6.491752	5.784215	2.827831	1.633013	0.000759	0	up	coding	144
8067167	AURKA	NM_003600	"Homo sapiens aurora kinase A (AURKA), transcript variant 2, mRNA."	RefSeq	6.790903	7.280883	-2.827189	-1.404426	0.000764	0	down	coding	145
7927631	DKK1	NM_012242	"Homo sapiens dickkopf 1 homolog (Xenopus laevis) (DKK1), mRNA."	RefSeq	5.717123	6.419151	-2.82127	-1.62679	0.000769	0	down	coding	146
7955768	PFDN5	NM_002624	"Homo sapiens prefoldin subunit 5 (PFDN5), transcript variant 1, mRNA."	RefSeq	8.206275	7.64379	2.802653	1.476811	0.000774	0	up	coding	147
7999754	XYLT1	NM_022166	"Homo sapiens xylosyltransferase I (XYLT1), mRNA."	RefSeq	7.040831	6.535638	2.800779	1.419313	0.000778	0	up	coding	148
7904433	PHGDH	NM_006623	"Homo sapiens phosphoglycerate dehydrogenase (PHGDH), mRNA."	RefSeq	7.925098	8.703729	-2.79911	-1.715502	0.000783	0	down	coding	149
7950899	RAB38	NM_022337	"Homo sapiens RAB38, member RAS oncogene family (RAB38), mRNA."	RefSeq	6.686134	7.305327	-2.789603	-1.536016	0.000788	0	down	coding	150
8162313	IARS	NM_002161	"Homo sapiens isoleucyl-tRNA synthetase (IARS), transcript variant short, mRNA."	RefSeq	8.562031	9.116059	-2.787167	-1.468179	0.000793	0	down	coding	151
8042830	MTHFD2	NM_006636	"Homo sapiens methylenetetrahydrofolate dehydrogenase (NADP+ dependent) 2, methenyltetrahydrofolate cyclohydrolase (MTHFD2), nuclear gene encoding mitochondrial protein, transcript variant 1, mRNA."	RefSeq	8.816857	9.387118	-2.785814	-1.484793	0.000798	0	down	coding	152
8169028	NGFRAP1	NM_014380	"Homo sapiens nerve growth factor receptor (TNFRSF16) associated protein 1 (NGFRAP1), transcript variant 3, mRNA."	RefSeq	8.670202	8.190871	2.783924	1.394096	0.000803	0	up	coding	153
8169659	NDUFA1	NM_004541	"Homo sapiens NADH dehydrogenase (ubiquinone) 1 alpha subcomplex, 1, 7.5kDa (NDUFA1), nuclear gene encoding mitochondrial protein, mRNA."	RefSeq	9.156455	8.582349	2.783756	1.488755	0.000808	0	up	coding	154
8057554	CACYBP	NM_001007214	"Homo sapiens calcyclin binding protein (CACYBP), transcript variant 2, mRNA."	RefSeq	9.204156	9.592082	-2.777208	-1.308511	0.000813	0	down	coding	155
8096361	HERC5	NM_016323	"Homo sapiens HECT and RLD domain containing E3 ubiquitin protein ligase 5 (HERC5), mRNA."	RefSeq	3.677339	4.18408	-2.768178	-1.420837	0.000817	0	down	coding	156
8055183	SMPD4	NM_017751	"Homo sapiens sphingomyelin phosphodiesterase 4, neutral membrane (neutral sphingomyelinase-3) (SMPD4), transcript variant 1, mRNA."	RefSeq	6.935971	7.533909	-2.764833	-1.513552	0.000822	0	down	coding	157
8104321	ADAMTS16	NM_139056	"Homo sapiens ADAM metallopeptidase with thrombospondin type 1 motif, 16 (ADAMTS16), mRNA."	RefSeq	5.926799	5.457406	2.762888	1.384527	0.000827	0	up	coding	158
7940717	SLC3A2	NM_001012662	"Homo sapiens solute carrier family 3 (activators of dibasic and neutral amino acid transport), member 2 (SLC3A2), transcript variant 2, mRNA."	RefSeq	7.319374	7.941991	-2.755894	-1.539666	0.000832	0	down	coding	159
8137670	PDGFA	NM_002607	"Homo sapiens platelet-derived growth factor alpha polypeptide (PDGFA), transcript variant 1, mRNA."	RefSeq	5.619213	6.428483	-2.755526	-1.752325	0.000837	0	down	coding	160
7956076	CDK2	NM_052827	"Homo sapiens cyclin-dependent kinase 2 (CDK2), transcript variant 2, mRNA."	RefSeq	6.779757	7.469112	-2.751964	-1.612563	0.000842	0	down	coding	161
8115927	RNF44	NM_014901	"Homo sapiens ring finger protein 44 (RNF44), mRNA."	RefSeq	6.795019	6.24691	2.748636	1.462168	0.000847	0	up	coding	162
8089145	ABI3BP	NM_015429	"Homo sapiens ABI family, member 3 (NESH) binding protein (ABI3BP), mRNA."	RefSeq	4.775297	3.816146	2.739355	1.944166	0.000852	0.001162	up	coding	163
7966234	TRPV4	NM_147204	"Homo sapiens transient receptor potential cation channel, subfamily V, member 4 (TRPV4), transcript variant 2, mRNA."	RefSeq	6.576963	6.984386	-2.737836	-1.326314	0.000856	0	down	coding	164
8060813	MCM8	NM_182802	"Homo sapiens minichromosome maintenance complex component 8 (MCM8), transcript variant 2, mRNA."	RefSeq	7.545885	8.109493	-2.737361	-1.477961	0.000861	0	down	coding	165
7934753	EIF5AL1	NM_001099692	"Homo sapiens eukaryotic translation initiation factor 5A-like 1 (EIF5AL1), mRNA."	RefSeq	10.090722	10.747304	-2.730096	-1.576344	0.000866	0	down	coding	166
8077779	VHL	ENST00000256474	cdna:known chromosome:GRCh37:3:10182692:10193904:1 gene:ENSG00000134086 gene_biotype:protein_coding transcript_biotype:protein_coding	ENSEMBL	5.780311	5.258465	2.728928	1.435791	0.000871	0.001162	up	coding	167
8101945	H2AFZ	NM_002106	"Homo sapiens H2A histone family, member Z (H2AFZ), mRNA."	RefSeq	9.036997	9.513957	-2.723864	-1.391807	0.000876	0	down	coding	168
7903619	SARS	NM_006513	"Homo sapiens seryl-tRNA synthetase (SARS), transcript variant 1, mRNA."	RefSeq	7.393569	7.913751	-2.723601	-1.434136	0.000881	0	down	coding	169
7996891	CIRH1A	NM_032830	"Homo sapiens cirrhosis, autosomal recessive 1A (cirhin) (CIRH1A), mRNA."	RefSeq	9.579013	10.16854	-2.720118	-1.504753	0.000886	0	down	coding	170
8117377	HIST1H1E	NM_005321	"Homo sapiens histone cluster 1, H1e (HIST1H1E), mRNA."	RefSeq	10.719215	11.474177	-2.717858	-1.687587	0.000891	0	down	coding	171
8098762	ATP5I	NM_007100	"Homo sapiens ATP synthase, H+ transporting, mitochondrial Fo complex, subunit E (ATP5I), nuclear gene encoding mitochondrial protein, transcript variant 1, mRNA."	RefSeq	9.265927	8.609109	2.708461	1.576601	0.000896	0.001162	up	coding	172
8105778	PIK3R1	NM_181523	"Homo sapiens phosphoinositide-3-kinase, regulatory subunit 1 (alpha) (PIK3R1), transcript variant 1, mRNA."	RefSeq	7.538479	7.140433	2.704069	1.317722	9e-04	0.001162	up	coding	173
8101429	PLAC8	NM_016619	"Homo sapiens placenta-specific 8 (PLAC8), transcript variant 2, mRNA."	RefSeq	4.982611	5.543844	-2.703514	-1.47553	0.000905	0	down	coding	174
7982507	EMC4	NM_016454	"Homo sapiens ER membrane protein complex subunit 4 (EMC4), mRNA."	RefSeq	8.95895	9.920174	-2.702636	-1.946961	0.00091	0	down	coding	175
8127778	FAM46A	NM_017633	"Homo sapiens family with sequence similarity 46, member A (FAM46A), mRNA."	RefSeq	7.71702	7.261817	2.698898	1.370976	0.000915	0.001162	up	coding	176
7930148	SFXN2	NM_178858	"Homo sapiens sideroflexin 2 (SFXN2), mRNA."	RefSeq	5.908495	6.37614	-2.698407	-1.38285	0.00092	0	down	coding	177
8107468		GENSCAN00000026769	cdna:genscan chromosome:GRCh37:5:116051939:116052346:1 transcript_biotype:protein_coding	ENSEMBL	7.302684	6.682678	2.696384	1.536881	0.000925	0.001162	up	coding	178
8102532	PDE5A	NM_033437	"Homo sapiens phosphodiesterase 5A, cGMP-specific (PDE5A), transcript variant 3, mRNA."	RefSeq	4.60501	3.761172	2.691371	1.794818	0.00093	0.001162	up	coding	179
7954143	PTPRO	NM_030667	"Homo sapiens protein tyrosine phosphatase, receptor type, O (PTPRO), transcript variant 1, mRNA."	RefSeq	4.583961	4.197755	2.687169	1.306952	0.000935	0.001162	up	coding	180
8043484	LOC642424	XM_003403621	"PREDICTED: Homo sapiens ig kappa chain V-I region Walker-like (LOC642424), mRNA."	RefSeq	5.374506	5.919575	-2.6838	-1.459089	0.000939	0	down	coding	181
8098423	NEIL3	NM_018248	"Homo sapiens nei endonuclease VIII-like 3 (E. coli) (NEIL3), mRNA."	RefSeq	5.993253	6.587592	-2.68224	-1.509781	0.000944	0	down	coding	182
8041508	QPCT	NM_012413	"Homo sapiens glutaminyl-peptide cyclotransferase (QPCT), mRNA."	RefSeq	6.208469	5.479964	2.67642	1.656922	0.000949	0.001162	up	coding	183
8050302	ROCK2	NM_004850	"Homo sapiens Rho-associated, coiled-coil containing protein kinase 2 (ROCK2), mRNA."	RefSeq	7.851202	8.333628	-2.676005	-1.397091	0.000954	0	down	coding	184
7969003	ITM2B	NM_021999	"Homo sapiens integral membrane protein 2B (ITM2B), mRNA."	RefSeq	8.725857	8.330381	2.66017	1.315377	0.000959	0.001162	up	coding	185
7899604	ZCCHC17	NM_016505	"Homo sapiens zinc finger, CCHC domain containing 17 (ZCCHC17), mRNA."	RefSeq	7.03386	7.83124	-2.653122	-1.737942	0.000964	0	down	coding	186
8040458	KCNS3	NM_002252	"Homo sapiens potassium voltage-gated channel, delayed-rectifier, subfamily S, member 3 (KCNS3), mRNA."	RefSeq	4.710069	5.361979	-2.645335	-1.571247	0.000969	0	down	coding	187
8148317	MYC	NM_002467	"Homo sapiens v-myc myelocytomatosis viral oncogene homolog (avian) (MYC), mRNA."	RefSeq	7.263448	6.874767	2.643708	1.309197	0.000974	0.001162	up	coding	188
8042576	NAGK	NM_017567	"Homo sapiens N-acetylglucosamine kinase (NAGK), mRNA."	RefSeq	6.050913	6.629005	-2.638825	-1.492874	0.000978	0	down	coding	189
7928600	EIF5AL1	NM_001099692	"Homo sapiens eukaryotic translation initiation factor 5A-like 1 (EIF5AL1), mRNA."	RefSeq	10.109951	10.719946	-2.623413	-1.526254	0.000988	0	down	coding	190
7951246	MMP8	NM_002424	"Homo sapiens matrix metallopeptidase 8 (neutrophil collagenase) (MMP8), mRNA."	RefSeq	3.494097	4.362612	-2.621507	-1.825783	0.000993	0	down	coding	191
7966135	CORO1C	NM_014325	"Homo sapiens coronin, actin binding protein, 1C (CORO1C), transcript variant 1, mRNA."	RefSeq	7.728404	8.309714	-2.617198	-1.496207	0.000998	0	down	coding	192
7969677	MBNL2	NM_207304	"Homo sapiens muscleblind-like splicing regulator 2 (MBNL2), transcript variant 3, mRNA."	RefSeq	7.328608	7.796763	-2.615973	-1.383339	0.001003	0	down	coding	193
8037023	EXOSC5	NM_020158	"Homo sapiens exosome component 5 (EXOSC5), mRNA."	RefSeq	7.818725	8.520711	-2.615459	-1.626743	0.001008	0	down	coding	194
8092095	TNIK	NM_015028	"Homo sapiens TRAF2 and NCK interacting kinase (TNIK), transcript variant 1, mRNA."	RefSeq	5.493477	5.908604	-2.611837	-1.333416	0.001013	0	down	coding	195
8140686	SEMA3D	NM_152754	"Homo sapiens sema domain, immunoglobulin domain (Ig), short basic domain, secreted, (semaphorin) 3D (SEMA3D), mRNA."	RefSeq	4.51534	5.413109	-2.610331	-1.863182	0.001018	0	down	coding	196
8067029	KCNG1	NM_002237	"Homo sapiens potassium voltage-gated channel, subfamily G, member 1 (KCNG1), mRNA."	RefSeq	6.221428	6.700987	-2.607748	-1.394317	0.001022	0	down	coding	197
8029006	AXL	NM_021913	"Homo sapiens AXL receptor tyrosine kinase (AXL), transcript variant 1, mRNA."	RefSeq	7.768332	8.313939	-2.605503	-1.459635	0.001027	0	down	coding	198
8073062	APOBEC3B	NM_004900	"Homo sapiens apolipoprotein B mRNA editing enzyme, catalytic polypeptide-like 3B (APOBEC3B), transcript variant 1, mRNA."	RefSeq	7.671657	8.184343	-2.604403	-1.426704	0.001032	0	down	coding	199
7991057	BTBD1	NM_001011885	"Homo sapiens BTB (POZ) domain containing 1 (BTBD1), transcript variant 2, mRNA."	RefSeq	8.014307	8.496911	-2.590548	-1.397264	0.001037	0	down	coding	200
8080416	C3orf78	NM_001124767	"Homo sapiens chromosome 3 open reading frame 78 (C3orf78), mRNA."	RefSeq	7.648789	6.977789	2.589815	1.592176	0.001042	0.001879	up	coding	201
7912706	EPHA2	NM_004431	"Homo sapiens EPH receptor A2 (EPHA2), mRNA."	RefSeq	6.40751	7.005534	-2.588881	-1.513642	0.001047	0	down	coding	202
7979307	DLGAP5	NM_014750	"Homo sapiens discs, large (Drosophila) homolog-associated protein 5 (DLGAP5), transcript variant 1, mRNA."	RefSeq	6.810596	7.247641	-2.588119	-1.353829	0.001052	0	down	coding	203
7963817	GTSF1	NM_144594	"Homo sapiens gametocyte specific factor 1 (GTSF1), mRNA."	RefSeq	8.921699	9.540319	-2.585369	-1.535406	0.001057	0	down	coding	204
7961755	ST8SIA1	NM_003034	"Homo sapiens ST8 alpha-N-acetyl-neuraminide alpha-2,8-sialyltransferase 1 (ST8SIA1), mRNA."	RefSeq	3.176496	2.727755	2.584696	1.364849	0.001061	0.001879	up	coding	205
8017867	FAM20A	NM_017565	"Homo sapiens family with sequence similarity 20, member A (FAM20A), transcript variant 1, mRNA."	RefSeq	4.832417	4.228029	2.576942	1.520334	0.001066	0.001879	up	coding	206
8017597		GENSCAN00000006705	cdna:genscan chromosome:GRCh37:17:62385676:62386050:-1 transcript_biotype:protein_coding	ENSEMBL	5.450571	5.91209	-2.576852	-1.376992	0.001071	0	down	coding	207
7921955	RXRG	NM_006917	"Homo sapiens retinoid X receptor, gamma (RXRG), transcript variant 1, mRNA."	RefSeq	4.775708	5.315807	-2.571841	-1.454073	0.001076	0	down	coding	208
7956152	PA2G4	NM_006191	"Homo sapiens proliferation-associated 2G4, 38kDa (PA2G4), mRNA."	RefSeq	10.559907	10.992663	-2.570626	-1.34981	0.001081	0	down	coding	209
7905365	PIP5K1A	NM_003557	"Homo sapiens phosphatidylinositol-4-phosphate 5-kinase, type I, alpha (PIP5K1A), transcript variant 2, mRNA."	RefSeq	8.334216	8.975261	-2.570122	-1.559459	0.001086	0	down	coding	210
8168357	RPS26	NM_001029	"Homo sapiens ribosomal protein S26 (RPS26), mRNA."	RefSeq	9.963707	9.21446	2.56994	1.680914	0.001091	0.001879	up	coding	211
7957260	GLIPR1	NM_006851	"Homo sapiens GLI pathogenesis-related 1 (GLIPR1), mRNA."	RefSeq	6.603886	6.045221	2.564861	1.472906	0.0011	0.001879	up	coding	212
8154725	KRT18	NM_000224	"Homo sapiens keratin 18 (KRT18), transcript variant 1, mRNA."	RefSeq	7.418863	8.338223	-2.5637	-1.891277	0.001105	0	down	coding	213
7905731	UBAP2L	ENST00000475373	cdna:known chromosome:GRCh37:1:154232212:154235798:1 gene:ENSG00000143569 gene_biotype:protein_coding transcript_biotype:processed_transcript	ENSEMBL	6.086832	5.7425	2.558807	1.269563	0.00111	0.001879	up	coding	214
8170811	OPN1LW	NM_020061	"Homo sapiens opsin 1 (cone pigments), long-wave-sensitive (OPN1LW), mRNA."	RefSeq	2.991502	2.508028	2.557775	1.398106	0.001115	0.001879	up	coding	215
7914563	YARS	NM_003680	"Homo sapiens tyrosyl-tRNA synthetase (YARS), mRNA."	RefSeq	8.729111	9.242064	-2.554895	-1.426968	0.00112	0	down	coding	216
8029273	MEGF8	NM_001410	"Homo sapiens multiple EGF-like-domains 8 (MEGF8), mRNA."	RefSeq	6.863365	6.330845	2.550559	1.446454	0.001125	0.001879	up	coding	217
7948332	LPXN	NM_004811	"Homo sapiens leupaxin (LPXN), transcript variant 2, mRNA."	RefSeq	6.500953	7.07495	-2.547048	-1.488641	0.00113	0	down	coding	218
7925525	CEP170	NM_014812	"Homo sapiens centrosomal protein 170kDa (CEP170), transcript variant alpha, mRNA."	RefSeq	5.915496	6.570589	-2.545315	-1.574717	0.00114	0	down	coding	219
8021376	NEDD4L	NM_001144964	"Homo sapiens neural precursor cell expressed, developmentally down-regulated 4-like, E3 ubiquitin protein ligase (NEDD4L), transcript variant b, mRNA."	RefSeq	6.297552	6.885612	-2.541509	-1.503224	0.001144	0	down	coding	220
8075310	LIF	NM_002309	"Homo sapiens leukemia inhibitory factor (LIF), transcript variant 1, mRNA."	RefSeq	4.353249	4.764157	-2.535923	-1.329523	0.001149	0	down	coding	221
8161568	LOC642424	XM_003403621	"PREDICTED: Homo sapiens ig kappa chain V-I region Walker-like (LOC642424), mRNA."	RefSeq	5.339162	5.861611	-2.535852	-1.436391	0.001154	0	down	coding	222
8008609	ANKFN1	NM_153228	"Homo sapiens ankyrin-repeat and fibronectin type III domain containing 1 (ANKFN1), mRNA."	RefSeq	3.109998	3.557672	-2.531302	-1.363839	0.001159	0	down	coding	223
8107532	HSD17B4	NM_001199291	"Homo sapiens hydroxysteroid (17-beta) dehydrogenase 4 (HSD17B4), transcript variant 1, mRNA."	RefSeq	6.803569	7.284246	-2.526593	-1.395398	0.001164	0	down	coding	224
8027566	CEBPG	NM_001806	"Homo sapiens CCAAT/enhancer binding protein (C/EBP), gamma (CEBPG), transcript variant 1, mRNA."	RefSeq	6.320897	6.823509	-2.523887	-1.416777	0.001179	0	down	coding	225
7907183	C1orf112	NM_018186	"Homo sapiens chromosome 1 open reading frame 112 (C1orf112), mRNA."	RefSeq	5.42894	5.831131	-2.519391	-1.321513	0.001183	0	down	coding	226
8125775	MNF1	NM_032340	"Homo sapiens mitochondrial nucleoid factor 1 (MNF1), nuclear gene encoding mitochondrial protein, mRNA."	RefSeq	7.496582	7.022528	2.519054	1.389007	0.001188	0.001879	up	coding	227
7944827	OR10D3	ENST00000318666	cdna:known chromosome:GRCh37:11:124055923:124056952:1 gene:ENSG00000197309 gene_biotype:protein_coding transcript_biotype:protein_coding	ENSEMBL	4.531	5.049322	-2.516781	-1.432288	0.001193	0	down	coding	228
8057045	FKBP7	NM_181342	"Homo sapiens FK506 binding protein 7 (FKBP7), transcript variant 1, mRNA."	RefSeq	5.787494	5.302022	2.516179	1.400043	0.001198	0.001879	up	coding	229
8161580	LOC642424	XM_003403621	"PREDICTED: Homo sapiens ig kappa chain V-I region Walker-like (LOC642424), mRNA."	RefSeq	5.42027	5.938813	-2.515584	-1.432507	0.001203	0	down	coding	230
7969574	KRT18	NM_000224	"Homo sapiens keratin 18 (KRT18), transcript variant 1, mRNA."	RefSeq	8.310955	9.281018	-2.51457	-1.958925	0.001208	0	down	coding	231
8158998	RPL7A	BX641050	Homo sapiens mRNA; cDNA DKFZp686J0697 (from clone DKFZp686J0697).	GenBank	9.161481	8.466185	2.512775	1.619217	0.001218	0.001879	up	coding	232
8041982	ACYP2	NM_138448	"Homo sapiens acylphosphatase 2, muscle type (ACYP2), mRNA."	RefSeq	5.808992	5.183421	2.510269	1.542821	0.001222	0.001879	up	coding	233
8146517	CHCHD7	NM_001011667	"Homo sapiens coiled-coil-helix-coiled-coil-helix domain containing 7 (CHCHD7), transcript variant 1, mRNA."	RefSeq	4.857609	4.422361	2.509792	1.352143	0.001227	0.001879	up	coding	234
8092726	CLDN1	NM_021101	"Homo sapiens claudin 1 (CLDN1), mRNA."	RefSeq	4.547883	5.182269	-2.509265	-1.552277	0.001232	0	down	coding	235
8049123	ALPP	NM_001632	"Homo sapiens alkaline phosphatase, placental (ALPP), mRNA."	RefSeq	4.976555	4.199258	2.508642	1.713916	0.001237	0.001879	up	coding	236
8052762	GFPT1	NM_001244710	"Homo sapiens glutamine--fructose-6-phosphate transaminase 1 (GFPT1), transcript variant 1, mRNA."	RefSeq	7.902134	8.401331	-2.506945	-1.413427	0.001242	0	down	coding	237
8058765	FN1	NM_212476	"Homo sapiens fibronectin 1 (FN1), transcript variant 5, mRNA."	RefSeq	8.105677	7.51379	2.505478	1.507217	0.001252	0.001879	up	coding	238
8142540	FAM3C	NM_014888	"Homo sapiens family with sequence similarity 3, member C (FAM3C), transcript variant 1, mRNA."	RefSeq	9.071757	8.657693	2.502577	1.332434	0.001257	0.001879	up	coding	239
8105153	NNT	NM_182977	"Homo sapiens nicotinamide nucleotide transhydrogenase (NNT), nuclear gene encoding mitochondrial protein, transcript variant 2, mRNA."	RefSeq	6.97849	7.610724	-2.501861	-1.549964	0.001262	0	down	coding	240
8120043	RUNX2	NM_004348	"Homo sapiens runt-related transcription factor 2 (RUNX2), transcript variant 3, mRNA."	RefSeq	6.072857	5.570499	2.500982	1.416528	0.001266	0.001879	up	coding	241
7936529	KIAA1598	NM_001127211	"Homo sapiens KIAA1598 (KIAA1598), transcript variant 1, mRNA."	RefSeq	6.03821	6.538619	-2.499123	-1.414614	0.001271	0	down	coding	242
7956120	ERBB3	NM_001982	"Homo sapiens v-erb-b2 erythroblastic leukemia viral oncogene homolog 3 (avian) (ERBB3), transcript variant 1, mRNA."	RefSeq	8.105161	8.646027	-2.493151	-1.454846	0.001276	0	down	coding	243
7966878	CIT	NM_001206999	"Homo sapiens citron (rho-interacting, serine/threonine kinase 21) (CIT), transcript variant 1, mRNA."	RefSeq	6.710393	7.199449	-2.49088	-1.403526	0.001281	0	down	coding	244
8116859	TMEM14C	NM_016462	"Homo sapiens transmembrane protein 14C (TMEM14C), transcript variant 2, mRNA."	RefSeq	7.956718	8.700936	-2.489557	-1.675066	0.001286	0	down	coding	245
8047788	ADAM23	NM_003812	"Homo sapiens ADAM metallopeptidase domain 23 (ADAM23), mRNA."	RefSeq	6.302741	6.811975	-2.485615	-1.423295	0.001291	0	down	coding	246
8118594	HLA-DPB1	NM_002121	"Homo sapiens major histocompatibility complex, class II, DP beta 1 (HLA-DPB1), mRNA."	RefSeq	7.829753	8.522918	-2.48464	-1.616827	0.001296	0	down	coding	247
8063755	FAM217B	NM_022106	"Homo sapiens family with sequence similarity 217, member B (FAM217B), transcript variant 1, mRNA."	RefSeq	6.847496	6.301781	2.482606	1.459744	0.001301	0.001879	up	coding	248
8149707		GENSCAN00000042663	cdna:genscan chromosome:GRCh37:8:22478935:22541475:-1 transcript_biotype:protein_coding	ENSEMBL	6.536834	7.056534	-2.481152	-1.433657	0.001305	0	down	coding	249
8062782	TOX2	NM_001098797	"Homo sapiens TOX high mobility group box family member 2 (TOX2), transcript variant 1, mRNA."	RefSeq	6.152232	5.791778	2.479871	1.28383	0.00131	0.001879	up	coding	250
8042942	HK2	NM_000189	"Homo sapiens hexokinase 2 (HK2), mRNA."	RefSeq	7.352459	7.863443	-2.47952	-1.425021	0.001315	0	down	coding	251
7953211	C12orf5	NM_020375	"Homo sapiens chromosome 12 open reading frame 5 (C12orf5), mRNA."	RefSeq	5.499273	5.958909	-2.476399	-1.375195	0.00132	0	down	coding	252
8121784	FABP7	NM_001446	"Homo sapiens fatty acid binding protein 7, brain (FABP7), mRNA."	RefSeq	5.273585	5.747224	-2.472875	-1.388608	0.001325	0	down	coding	253
8102619	ANXA5	NM_001154	"Homo sapiens annexin A5 (ANXA5), mRNA."	RefSeq	9.473616	9.981244	-2.472543	-1.421711	0.00133	0	down	coding	254
7942123	CCND1	NM_053056	"Homo sapiens cyclin D1 (CCND1), mRNA."	RefSeq	8.876215	9.304891	-2.469248	-1.345998	0.001335	0	down	coding	255
8154363	RPS26	NM_001029	"Homo sapiens ribosomal protein S26 (RPS26), mRNA."	RefSeq	9.252612	8.686436	2.468479	1.480594	0.00134	0.001879	up	coding	256
7930894	GRK5	NM_005308	"Homo sapiens G protein-coupled receptor kinase 5 (GRK5), mRNA."	RefSeq	6.230439	6.696168	-2.465547	-1.381016	0.001344	0	down	coding	257
8068478	CHAF1B	NM_005441	"Homo sapiens chromatin assembly factor 1, subunit B (p60) (CHAF1B), mRNA."	RefSeq	5.594556	6.143907	-2.464187	-1.463427	0.001349	0	down	coding	258
8128977	TUBE1	NM_016262	"Homo sapiens tubulin, epsilon 1 (TUBE1), mRNA."	RefSeq	5.472545	5.971436	-2.463557	-1.413126	0.001354	0	down	coding	259
7956046	DGKA	NM_201554	"Homo sapiens diacylglycerol kinase, alpha 80kDa (DGKA), transcript variant 4, mRNA."	RefSeq	6.428375	7.016678	-2.460365	-1.503477	0.001364	0	down	coding	260
8178059	LY6G5B	NM_021221	"Homo sapiens lymphocyte antigen 6 complex, locus G5B (LY6G5B), mRNA."	RefSeq	6.700247	7.329801	-2.457508	-1.547086	0.001369	0	down	coding	261
8025828	LDLR	NM_000527	"Homo sapiens low density lipoprotein receptor (LDLR), transcript variant 1, mRNA."	RefSeq	8.165896	8.7787	-2.456845	-1.529228	0.001374	0	down	coding	262
8171802	ACOT9	NM_001033583	"Homo sapiens acyl-CoA thioesterase 9 (ACOT9), nuclear gene encoding mitochondrial protein, transcript variant 2, mRNA."	RefSeq	6.599644	7.022526	-2.454625	-1.340603	0.001379	0	down	coding	263
8118734	ITPR3	NM_002224	"Homo sapiens inositol 1,4,5-trisphosphate receptor, type 3 (ITPR3), mRNA."	RefSeq	6.869681	7.36994	-2.454136	-1.414468	0.001384	0	down	coding	264
7973530	PCK2	NM_004563	"Homo sapiens phosphoenolpyruvate carboxykinase 2 (mitochondrial) (PCK2), nuclear gene encoding mitochondrial protein, transcript variant 1, mRNA."	RefSeq	5.867594	6.470661	-2.452926	-1.518943	0.001388	0	down	coding	265
8161563	LOC642424	XM_003403621	"PREDICTED: Homo sapiens ig kappa chain V-I region Walker-like (LOC642424), mRNA."	RefSeq	5.382472	5.891912	-2.451456	-1.423497	0.001393	0	down	coding	266
8180093	HLA-DOA	NM_002119	"Homo sapiens major histocompatibility complex, class II, DO alpha (HLA-DOA), mRNA."	RefSeq	5.289743	5.744363	-2.449155	-1.370421	0.001398	0	down	coding	267
7916262		GENSCAN00000004804	cdna:genscan chromosome:GRCh37:1:53680331:53704120:-1 transcript_biotype:protein_coding	ENSEMBL	7.462795	8.093323	-2.448829	-1.548132	0.001403	0	down	coding	268
7948836	TMEM223	NM_001080501	"Homo sapiens transmembrane protein 223 (TMEM223), mRNA."	RefSeq	7.996741	8.522513	-2.448189	-1.439704	0.001408	0	down	coding	269
8167866	PAGE2	NM_207339	"Homo sapiens P antigen family, member 2 (prostate associated) (PAGE2), mRNA."	RefSeq	5.533779	4.995594	2.444526	1.452145	0.001413	0.003883	up	coding	270
8058552	IDH1	NM_005896	"Homo sapiens isocitrate dehydrogenase 1 (NADP+), soluble (IDH1), mRNA."	RefSeq	7.497851	8.003869	-2.443766	-1.420125	0.001418	0.001162	down	coding	271
7957530	RPL41	NM_001035267	"Homo sapiens ribosomal protein L41 (RPL41), transcript variant 2, mRNA."	RefSeq	8.097201	7.485213	2.439988	1.528364	0.001423	0.003883	up	coding	272
8138547	TOMM7	NM_019059	"Homo sapiens translocase of outer mitochondrial membrane 7 homolog (yeast) (TOMM7), nuclear gene encoding mitochondrial protein, mRNA."	RefSeq	8.144682	7.666583	2.434374	1.392908	0.001432	0.003883	up	coding	273
7958749	SH2B3	NM_005475	"Homo sapiens SH2B adaptor protein 3 (SH2B3), mRNA."	RefSeq	7.093436	7.550003	-2.433563	-1.372272	0.001437	0.001162	down	coding	274
7922001	FAM78B	ENST00000435676	cdna:known chromosome:GRCh37:1:166026674:166135462:-1 gene:ENSG00000188859 gene_biotype:protein_coding transcript_biotype:nonsense_mediated_decay	ENSEMBL	4.853853	5.413474	-2.431827	-1.473882	0.001442	0.001162	down	coding	275
7911155	SCCPDH	NM_016002	"Homo sapiens saccharopine dehydrogenase (putative) (SCCPDH), mRNA."	RefSeq	6.929617	7.40649	-2.431762	-1.391724	0.001447	0.001162	down	coding	276
7963786	ITGA5	NM_002205	"Homo sapiens integrin, alpha 5 (fibronectin receptor, alpha polypeptide) (ITGA5), mRNA."	RefSeq	7.47281	7.969054	-2.431543	-1.410536	0.001452	0.001162	down	coding	277
8081945	NDUFB4	NM_004547	"Homo sapiens NADH dehydrogenase (ubiquinone) 1 beta subcomplex, 4, 15kDa (NDUFB4), nuclear gene encoding mitochondrial protein, transcript variant 1, mRNA."	RefSeq	8.003134	7.422624	2.426871	1.495377	0.001459	0.003883	up	coding	278
8093314	NDUFB4	NM_004547	"Homo sapiens NADH dehydrogenase (ubiquinone) 1 beta subcomplex, 4, 15kDa (NDUFB4), nuclear gene encoding mitochondrial protein, transcript variant 1, mRNA."	RefSeq	8.003134	7.422624	2.426871	1.495377	0.001459	0.003883	up	coding	279
8053735	LOC642424	XM_003403621	"PREDICTED: Homo sapiens ig kappa chain V-I region Walker-like (LOC642424), mRNA."	RefSeq	5.443292	5.993499	-2.425994	-1.464296	0.001466	0.001162	down	coding	280
7934706		AF130084	"Homo sapiens clone FLB8310 PRO2225 mRNA, complete cds."	GenBank HTC	5.541624	6.262037	-2.425826	-1.647654	0.001471	0.001162	down	coding	281
7929288	EXOC6	NM_001013848	"Homo sapiens exocyst complex component 6 (EXOC6), transcript variant 2, mRNA."	RefSeq	5.564996	6.068374	-2.425423	-1.417529	0.001476	0.001162	down	coding	282
7904452	FAM72B	NM_001100910	"Homo sapiens family with sequence similarity 72, member B (FAM72B), mRNA."	RefSeq	7.848143	8.325508	-2.420287	-1.392199	0.001481	0.001162	down	coding	283
8090193	HEG1	NM_020733	"Homo sapiens HEG homolog 1 (zebrafish) (HEG1), mRNA."	RefSeq	7.442717	8.072555	-2.419705	-1.547392	0.001486	0.001162	down	coding	284
7985317	KIAA1199	NM_018689	"Homo sapiens KIAA1199 (KIAA1199), mRNA."	RefSeq	7.187982	7.802687	-2.418549	-1.531244	0.001491	0.001162	down	coding	285
7995755	OGFOD1	NM_018233	"Homo sapiens 2-oxoglutarate and iron-dependent oxygenase domain containing 1 (OGFOD1), mRNA."	RefSeq	7.759884	8.2784	-2.416612	-1.432481	0.001496	0.001162	down	coding	286
8104035	SORBS2	NM_001145670	"Homo sapiens sorbin and SH3 domain containing 2 (SORBS2), transcript variant 3, mRNA."	RefSeq	4.302186	3.909816	2.415826	1.312548	0.001501	0.003883	up	coding	287
8006392	PSMD11	NM_002815	"Homo sapiens proteasome (prosome, macropain) 26S subunit, non-ATPase, 11 (PSMD11), mRNA."	RefSeq	9.17838	9.619173	-2.415116	-1.357351	0.001506	0.001162	down	coding	288
8171762	RPS6KA3	NM_004586	"Homo sapiens ribosomal protein S6 kinase, 90kDa, polypeptide 3 (RPS6KA3), mRNA."	RefSeq	8.238875	8.680372	-2.414275	-1.358013	0.00151	0.001162	down	coding	289
8145122	SLC39A14	NM_015359	"Homo sapiens solute carrier family 39 (zinc transporter), member 14 (SLC39A14), transcript variant 2, mRNA."	RefSeq	6.315451	6.790998	-2.408631	-1.390446	0.00152	0.001162	down	coding	290
8174444	IRS4	NM_003604	"Homo sapiens insulin receptor substrate 4 (IRS4), mRNA."	RefSeq	5.547688	5.030492	2.406999	1.431171	0.001525	0.003883	up	coding	291
7991835		GENSCAN00000029583	cdna:genscan chromosome:GRCh37:16:436763:437233:1 transcript_biotype:protein_coding	ENSEMBL	9.569615	9.090898	2.404679	1.393504	0.00153	0.003883	up	coding	292
7960947	A2M	NM_000014	"Homo sapiens alpha-2-macroglobulin (A2M), mRNA."	RefSeq	7.363829	6.781117	2.404643	1.497662	0.001535	0.003883	up	coding	293
7907702	SOAT1	NM_003101	"Homo sapiens sterol O-acyltransferase 1 (SOAT1), nuclear gene encoding mitochondrial protein, transcript variant 1, mRNA."	RefSeq	6.624591	7.070965	-2.40112	-1.362611	0.001545	0.001162	down	coding	294
8107859	LYRM7	NM_181705	"Homo sapiens Lyrm7 homolog (mouse) (LYRM7), mRNA."	RefSeq	5.998519	5.493689	2.398439	1.418956	0.001549	0.003883	up	coding	295
7935230	ALDH18A1	NM_002860	"Homo sapiens aldehyde dehydrogenase 18 family, member A1 (ALDH18A1), nuclear gene encoding mitochondrial protein, transcript variant 1, mRNA."	RefSeq	6.982703	7.503082	-2.397676	-1.434331	0.001554	0.001162	down	coding	296
8055672	MMADHC	NM_015702	"Homo sapiens methylmalonic aciduria (cobalamin deficiency) cblD type, with homocystinuria (MMADHC), nuclear gene encoding mitochondrial protein, mRNA."	RefSeq	8.232067	8.62782	-2.391376	-1.31563	0.001564	0.001162	down	coding	297
7902611	LOC100128775	AY047582	"Homo sapiens neural precursor cell expressed developmentally down-regulated protein 8 (NEDD8) mRNA, complete cds."	GenBank	5.307255	4.895246	2.391351	1.330538	0.001569	0.003883	up	coding	298
7961829	BCAT1	NM_005504	"Homo sapiens branched chain amino-acid transaminase 1, cytosolic (BCAT1), transcript variant 1, mRNA."	RefSeq	7.160911	7.566183	-2.39038	-1.324338	0.001574	0.001162	down	coding	299
8161865	PRUNE2	NM_015225	"Homo sapiens prune homolog 2 (Drosophila) (PRUNE2), mRNA."	RefSeq	4.616296	4.083925	2.387421	1.446304	0.001579	0.003883	up	coding	300
7974341	GNG2	NM_053064	"Homo sapiens guanine nucleotide binding protein (G protein), gamma 2 (GNG2), transcript variant 1, mRNA."	RefSeq	6.062562	5.743641	2.384758	1.247398	0.001589	0.003883	up	coding	301
8148124	MTBP	NM_022045	"Homo sapiens Mdm2, transformed 3T3 cell double minute 2, p53 binding protein (mouse) binding protein, 104kDa (MTBP), mRNA."	RefSeq	5.417048	5.934487	-2.383129	-1.431412	0.001593	0.001162	down	coding	302
7909146	FAM72B	NM_001100910	"Homo sapiens family with sequence similarity 72, member B (FAM72B), mRNA."	RefSeq	7.834895	8.303529	-2.382989	-1.383798	0.001598	0.001162	down	coding	303
8160138	NFIB	NM_005596	"Homo sapiens nuclear factor I/B (NFIB), transcript variant 3, mRNA."	RefSeq	7.709291	8.201716	-2.382634	-1.406808	0.001603	0.001162	down	coding	304
7952205	MCAM	NM_006500	"Homo sapiens melanoma cell adhesion molecule (MCAM), mRNA."	RefSeq	7.634589	8.204816	-2.381773	-1.484757	0.001608	0.001162	down	coding	305
8001133	SHCBP1	NM_024745	"Homo sapiens SHC SH2-domain binding protein 1 (SHCBP1), mRNA."	RefSeq	6.729839	7.163799	-2.373812	-1.350937	0.001613	0.001162	down	coding	306
7956114	RPS26	NM_001029	"Homo sapiens ribosomal protein S26 (RPS26), mRNA."	RefSeq	9.966107	9.369296	2.371777	1.51237	0.001618	0.003883	up	coding	307
7946071	OR51B5	NM_001005567	"Homo sapiens olfactory receptor, family 51, subfamily B, member 5 (OR51B5), transcript variant 1, mRNA."	RefSeq	3.961117	4.504224	-2.368708	-1.457107	0.001623	0.001162	down	coding	308
7909967	CAPN2	NM_001146068	"Homo sapiens calpain 2, (m/II) large subunit (CAPN2), transcript variant 2, mRNA."	RefSeq	8.37592	8.840263	-2.368584	-1.379689	0.001628	0.001162	down	coding	309
8147049	FABP5	NM_001444	"Homo sapiens fatty acid binding protein 5 (psoriasis-associated) (FABP5), mRNA."	RefSeq	8.389441	7.729962	2.366582	1.579512	0.001632	0.003883	up	coding	310
7911989	RPL22	NM_000983	"Homo sapiens ribosomal protein L22 (RPL22), mRNA."	RefSeq	6.992766	6.533567	2.365421	1.374778	0.001637	0.003883	up	coding	311
7994006	SMG1	NM_015092	"Homo sapiens smg-1 homolog, phosphatidylinositol 3-kinase-related kinase (C. elegans) (SMG1), mRNA."	RefSeq	9.202409	9.643851	-2.358174	-1.357961	0.001652	0.001162	down	coding	312
8156026	CEP78	NM_032171	"Homo sapiens centrosomal protein 78kDa (CEP78), transcript variant 2, mRNA."	RefSeq	5.781488	6.213144	-2.356178	-1.348782	0.001657	0.001162	down	coding	313
8097679	LSM6	NM_007080	"Homo sapiens LSM6 homolog, U6 small nuclear RNA associated (S. cerevisiae) (LSM6), mRNA."	RefSeq	5.965603	5.44301	2.355921	1.436536	0.001662	0.003883	up	coding	314
7929258	KIF11	NM_004523	"Homo sapiens kinesin family member 11 (KIF11), mRNA."	RefSeq	7.368875	7.8834	-2.355016	-1.428523	0.001671	0.001162	down	coding	315
8128553	BVES	NM_147147	"Homo sapiens blood vessel epicardial substance (BVES), transcript variant B, mRNA."	RefSeq	6.361564	6.888017	-2.354514	-1.440384	0.001676	0.001162	down	coding	316
8040430	VSNL1	NM_003385	"Homo sapiens visinin-like 1 (VSNL1), mRNA."	RefSeq	5.335189	5.856465	-2.352802	-1.435225	0.001681	0.001162	down	coding	317
8166442	FAM3C	NM_014888	"Homo sapiens family with sequence similarity 3, member C (FAM3C), transcript variant 1, mRNA."	RefSeq	8.987196	8.617767	2.3528	1.291841	0.001686	0.003883	up	coding	318
8040103	ID2	NM_002166	"Homo sapiens inhibitor of DNA binding 2, dominant negative helix-loop-helix protein (ID2), mRNA."	RefSeq	5.224633	4.527695	2.346128	1.62106	0.001691	0.003883	up	coding	319
8153449	EEF1D	NM_032378	"Homo sapiens eukaryotic translation elongation factor 1 delta (guanine nucleotide exchange protein) (EEF1D), transcript variant 1, mRNA."	RefSeq	9.311222	9.875101	-2.345765	-1.478238	0.001696	0.001162	down	coding	320
7984405	C15orf61	NM_001143936	"Homo sapiens chromosome 15 open reading frame 61 (C15orf61), mRNA."	RefSeq	6.357395	5.814602	2.344864	1.45679	0.001701	0.003883	up	coding	321
8155487	FGF7	NM_002009	"Homo sapiens fibroblast growth factor 7 (FGF7), mRNA."	RefSeq	4.550062	3.955749	2.343871	1.509754	0.001711	0.003883	up	coding	322
8161423	FGF7	NM_002009	"Homo sapiens fibroblast growth factor 7 (FGF7), mRNA."	RefSeq	4.550062	3.955749	2.343871	1.509754	0.001711	0.003883	up	coding	323
8161455	FGF7	NM_002009	"Homo sapiens fibroblast growth factor 7 (FGF7), mRNA."	RefSeq	4.550062	3.955749	2.343871	1.509754	0.001711	0.003883	up	coding	324
8041447	CRIM1	NM_016441	"Homo sapiens cysteine rich transmembrane BMP regulator 1 (chordin-like) (CRIM1), mRNA."	RefSeq	7.470141	8.017066	-2.34307	-1.460968	0.00172	0.001162	down	coding	325
8090152	ROPN1B	NM_001012337	"Homo sapiens rhophilin associated tail protein 1B (ROPN1B), mRNA."	RefSeq	5.02403	5.465451	-2.343061	-1.357942	0.001725	0.001162	down	coding	326
7942957	PRSS23	NM_007173	"Homo sapiens protease, serine, 23 (PRSS23), mRNA."	RefSeq	6.164584	5.637107	2.342403	1.441406	0.00173	0.003883	up	coding	327
8161906	GNAQ	NM_002072	"Homo sapiens guanine nucleotide binding protein (G protein), q polypeptide (GNAQ), mRNA."	RefSeq	7.459763	7.944192	-2.340828	-1.399032	0.00174	0.001162	down	coding	328
8096635	NFKB1	NM_003998	"Homo sapiens nuclear factor of kappa light polypeptide gene enhancer in B-cells 1 (NFKB1), transcript variant 1, mRNA."	RefSeq	6.734387	7.178592	-2.340582	-1.360564	0.001745	0.001162	down	coding	329
7924450	DUSP10	NM_007207	"Homo sapiens dual specificity phosphatase 10 (DUSP10), transcript variant 1, mRNA."	RefSeq	5.650487	6.162544	-2.337388	-1.426082	0.00175	0.001162	down	coding	330
8145365	DOCK5	ENST00000276440	cdna:known chromosome:GRCh37:8:25042380:25273232:1 gene:ENSG00000147459 gene_biotype:protein_coding transcript_biotype:protein_coding	ENSEMBL	7.391395	7.883861	-2.336965	-1.406848	0.001754	0.001162	down	coding	331
8153002	NDRG1	NM_006096	"Homo sapiens N-myc downstream regulated 1 (NDRG1), transcript variant 2, mRNA."	RefSeq	7.001931	7.416456	-2.334033	-1.33286	0.001759	0.001162	down	coding	332
7965335	DUSP6	NM_001946	"Homo sapiens dual specificity phosphatase 6 (DUSP6), transcript variant 1, mRNA."	RefSeq	8.201706	8.653337	-2.32981	-1.367585	0.001764	0.001162	down	coding	333
8083146	PLS1	NM_002670	"Homo sapiens plastin 1 (PLS1), transcript variant 2, mRNA."	RefSeq	5.055218	5.586589	-2.328847	-1.445302	0.001769	0.001162	down	coding	334
8028524	ACTN4	NM_004924	"Homo sapiens actinin, alpha 4 (ACTN4), mRNA."	RefSeq	10.424866	10.941282	-2.324385	-1.430398	0.001774	0.001162	down	coding	335
8016841	TMEM100	NM_018286	"Homo sapiens transmembrane protein 100 (TMEM100), transcript variant 2, mRNA."	RefSeq	3.33343	2.972963	2.323595	1.283842	0.001779	0.003883	up	coding	336
8102410	RPS26	NM_001029	"Homo sapiens ribosomal protein S26 (RPS26), mRNA."	RefSeq	9.977255	9.406966	2.322817	1.484822	0.001784	0.003883	up	coding	337
8155883	OSTF1	NM_012383	"Homo sapiens osteoclast stimulating factor 1 (OSTF1), mRNA."	RefSeq	6.851905	7.408069	-2.320765	-1.470354	0.001789	0.001162	down	coding	338
8025458	ZNF317	NM_020933	"Homo sapiens zinc finger protein 317 (ZNF317), transcript variant 1, mRNA."	RefSeq	5.760797	6.155161	-2.318021	-1.314363	0.001793	0.001162	down	coding	339
8112020	MOCS2	NM_004531	"Homo sapiens molybdenum cofactor synthesis 2 (MOCS2), transcript variant 3, mRNA."	RefSeq	7.283477	7.85604	-2.307091	-1.487164	0.001798	0.001162	down	coding	340
8133095	INTS4	NM_033547	"Homo sapiens integrator complex subunit 4 (INTS4), mRNA."	RefSeq	8.131393	7.718706	2.307043	1.331162	0.001803	0.003883	up	coding	341
7975238	PLEKHH1	NM_020715	"Homo sapiens pleckstrin homology domain containing, family H (with MyTH4 domain) member 1 (PLEKHH1), mRNA."	RefSeq	5.05966	5.530604	-2.305537	-1.386016	0.001808	0.001162	down	coding	342
7938364	WEE1	ENST00000524549	cdna:known chromosome:GRCh37:11:9597037:9603034:1 gene:ENSG00000166483 gene_biotype:protein_coding transcript_biotype:retained_intron	ENSEMBL	5.970683	6.643047	-2.305358	-1.593682	0.001813	0.001162	down	coding	343
8101774	TMSB4X	NM_021109	"Homo sapiens thymosin beta 4, X-linked (TMSB4X), mRNA."	RefSeq	8.545104	8.050522	2.303498	1.408912	0.001818	0.003883	up	coding	344
8087409	RHOA	NM_001664	"Homo sapiens ras homolog family member A (RHOA), mRNA."	RefSeq	9.663626	10.095227	-2.30186	-1.34873	0.001823	0.001162	down	coding	345
8064939	TMX4	NM_021156	"Homo sapiens thioredoxin-related transmembrane protein 4 (TMX4), mRNA."	RefSeq	7.321008	7.709173	-2.301298	-1.308728	0.001828	0.001162	down	coding	346
8131600	TSPAN13	NM_014399	"Homo sapiens tetraspanin 13 (TSPAN13), mRNA."	RefSeq	7.773301	8.292767	-2.29976	-1.433425	0.001833	0.001162	down	coding	347
7957271		GENSCAN00000005667	cdna:genscan chromosome:GRCh37:12:76332785:76371830:1 transcript_biotype:protein_coding	ENSEMBL	6.119431	5.446003	2.296109	1.594858	0.001837	0.004976	up	coding	348
8098576	SLC25A4	NM_001151	"Homo sapiens solute carrier family 25 (mitochondrial carrier; adenine nucleotide translocator), member 4 (SLC25A4), nuclear gene encoding mitochondrial protein, mRNA."	RefSeq	7.397481	7.92147	-2.293627	-1.437926	0.001842	0.001879	down	coding	349
7952830	NCAPD3	NM_015261	"Homo sapiens non-SMC condensin II complex, subunit D3 (NCAPD3), mRNA."	RefSeq	7.996339	8.382542	-2.293627	-1.306949	0.001847	0.001879	down	coding	350
8123678	PXDC1	NM_183373	"Homo sapiens PX domain containing 1 (PXDC1), mRNA."	RefSeq	6.292065	6.768084	-2.291894	-1.390901	0.001852	0.001879	down	coding	351
7934570	KCNMA1	NM_001014797	"Homo sapiens potassium large conductance calcium-activated channel, subfamily M, alpha member 1 (KCNMA1), transcript variant 1, mRNA."	RefSeq	6.043654	5.633148	2.290552	1.329152	0.001857	0.004976	up	coding	352
8065730	EIF2S2	NM_003908	"Homo sapiens eukaryotic translation initiation factor 2, subunit 2 beta, 38kDa (EIF2S2), mRNA."	RefSeq	8.758354	9.064345	-2.289141	-1.236267	0.001862	0.001879	down	coding	353
8081686	BOC	NM_033254	"Homo sapiens Boc homolog (mouse) (BOC), mRNA."	RefSeq	5.296497	4.80485	2.288949	1.406049	0.001867	0.004976	up	coding	354
8019316	PYCR1	NM_153824	"Homo sapiens pyrroline-5-carboxylate reductase 1 (PYCR1), transcript variant 2, mRNA."	RefSeq	6.228438	6.59206	-2.287599	-1.286652	0.001872	0.001879	down	coding	355
7956749	TMEM5	NM_014254	"Homo sapiens transmembrane protein 5 (TMEM5), mRNA."	RefSeq	6.758926	6.407149	2.285902	1.276131	0.001876	0.004976	up	coding	356
8079753	DAG1	NM_001177643	"Homo sapiens dystroglycan 1 (dystrophin-associated glycoprotein 1) (DAG1), transcript variant 12, mRNA."	RefSeq	6.940413	7.432457	-2.285624	-1.406435	0.001881	0.001879	down	coding	357
7915926	STIL	NM_003035	"Homo sapiens SCL/TAL1 interrupting locus (STIL), transcript variant 2, mRNA."	RefSeq	6.908325	7.423319	-2.282105	-1.428989	0.001886	0.001879	down	coding	358
8161499	FAM27E3	ENST00000377529	cdna:known chromosome:GRCh37:9:45733559:45734896:1 gene:ENSG00000204807 gene_biotype:protein_coding transcript_biotype:protein_coding	ENSEMBL	7.027039	7.414174	-2.281868	-1.307794	0.001891	0.001879	down	coding	359
8005501	FAM18B2	NM_001135036	"Homo sapiens family with sequence similarity 18, member B2 (FAM18B2), transcript variant 2, mRNA."	RefSeq	7.091531	7.496324	-2.281121	-1.323899	0.001896	0.001879	down	coding	360
7986601		GENSCAN00000031075	cdna:genscan chromosome:GRCh37:15:23499526:23500205:-1 transcript_biotype:protein_coding	ENSEMBL	6.687517	6.310295	2.278853	1.298838	0.001903	0.004976	up	coding	361
7986739		GENSCAN00000031075	cdna:genscan chromosome:GRCh37:15:23499526:23500205:-1 transcript_biotype:protein_coding	ENSEMBL	6.687517	6.310295	2.278853	1.298838	0.001903	0.004976	up	coding	362
8130129	NUP43	NM_198887	"Homo sapiens nucleoporin 43kDa (NUP43), transcript variant 1, mRNA."	RefSeq	7.486875	8.022522	-2.278351	-1.449592	0.001911	0.001879	down	coding	363
8039928	FAM72B	NM_001100910	"Homo sapiens family with sequence similarity 72, member B (FAM72B), mRNA."	RefSeq	7.813373	8.267198	-2.277617	-1.369667	0.001915	0.001879	down	coding	364
8021768	TSHZ1	NM_005786	"Homo sapiens teashirt zinc finger homeobox 1 (TSHZ1), mRNA."	RefSeq	6.844285	6.461601	2.277554	1.303766	0.00192	0.004976	up	coding	365
7897227	AJAP1	NM_018836	"Homo sapiens adherens junctions associated protein 1 (AJAP1), transcript variant 1, mRNA."	RefSeq	5.310145	5.90483	-2.276492	-1.510144	0.001925	0.001879	down	coding	366
7936439	AFAP1L2	NM_032550	"Homo sapiens actin filament associated protein 1-like 2 (AFAP1L2), transcript variant 2, mRNA."	RefSeq	5.291616	5.720604	-2.273811	-1.346289	0.00193	0.001879	down	coding	367
7948420	FABP5	NM_001444	"Homo sapiens fatty acid binding protein 5 (psoriasis-associated) (FABP5), mRNA."	RefSeq	8.38157	7.724498	2.273687	1.576878	0.001935	0.004976	up	coding	368
7927658	UBE2D1	NM_003338	"Homo sapiens ubiquitin-conjugating enzyme E2D 1 (UBE2D1), transcript variant 1, mRNA."	RefSeq	7.388533	7.055582	2.269749	1.259587	0.001945	0.004976	up	coding	369
7915612	PTCH2	NM_001166292	"Homo sapiens patched 2 (PTCH2), transcript variant 2, mRNA."	RefSeq	7.053715	6.262008	2.268978	1.731122	0.00195	0.004976	up	coding	370
8155514	FAM27E3	ENST00000377529	cdna:known chromosome:GRCh37:9:45733559:45734896:1 gene:ENSG00000204807 gene_biotype:protein_coding transcript_biotype:protein_coding	ENSEMBL	6.888258	7.264419	-2.267422	-1.297884	0.001955	0.001879	down	coding	371
8050689	C2orf44	NM_025203	"Homo sapiens chromosome 2 open reading frame 44 (C2orf44), transcript variant 1, mRNA."	RefSeq	4.999175	5.619115	-2.265059	-1.536812	0.001959	0.001879	down	coding	372
7995362	GPT2	NM_133443	"Homo sapiens glutamic pyruvate transaminase (alanine aminotransferase) 2 (GPT2), transcript variant 1, mRNA."	RefSeq	5.958545	6.609474	-2.263632	-1.570179	0.001964	0.001879	down	coding	373
8131666	ITGB8	NM_002214	"Homo sapiens integrin, beta 8 (ITGB8), mRNA."	RefSeq	7.670199	8.167452	-2.262665	-1.411524	0.001969	0.001879	down	coding	374
7930593	PLEKHS1	NM_024889	"Homo sapiens pleckstrin homology domain containing, family S member 1 (PLEKHS1), transcript variant 4, mRNA."	RefSeq	3.921923	4.395875	-2.261467	-1.388909	0.001979	0.001879	down	coding	375
8091071	RBP2	NM_004164	"Homo sapiens retinol binding protein 2, cellular (RBP2), mRNA."	RefSeq	4.567391	4.236316	2.259886	1.25795	0.001984	0.004976	up	coding	376
7967067	DYNLL1	NM_001037495	"Homo sapiens dynein, light chain, LC8-type 1 (DYNLL1), transcript variant 2, mRNA."	RefSeq	7.924447	7.373599	2.258354	1.464946	0.001994	0.004976	up	coding	377
8095680	IL8	NM_000584	"Homo sapiens interleukin 8 (IL8), mRNA."	RefSeq	5.6732	6.044203	-2.258087	-1.293252	0.001998	0.001879	down	coding	378
7961875	IFLTD1	NM_001145728	"Homo sapiens intermediate filament tail domain containing 1 (IFLTD1), transcript variant 1, mRNA."	RefSeq	3.559131	3.035955	2.258053	1.437116	0.002003	0.004976	up	coding	379
7939120	RCN1	NM_002901	"Homo sapiens reticulocalbin 1, EF-hand calcium binding domain (RCN1), mRNA."	RefSeq	9.376804	9.767452	-2.257443	-1.310982	0.002008	0.001879	down	coding	380
8142718	GRM8	NM_000845	"Homo sapiens glutamate receptor, metabotropic 8 (GRM8), transcript variant 1, mRNA."	RefSeq	4.953876	4.586102	2.256202	1.290361	0.002013	0.004976	up	coding	381
8118228	CSNK2B	ENST00000413083	cdna:known chromosome:GRCh37:HSCHR6_MHC_COX:31621295:31628739:1 gene:ENSG00000228875 gene_biotype:protein_coding transcript_biotype:protein_coding	ENSEMBL	6.129403	6.652657	-2.255597	-1.437193	0.002018	0.001879	down	coding	382
8090133	CCDC14	NM_022757	"Homo sapiens coiled-coil domain containing 14 (CCDC14), mRNA."	RefSeq	7.01296	7.369495	-2.252138	-1.280347	0.002023	0.001879	down	coding	383
7998117	SEPT14	NM_207366	"Homo sapiens septin 14 (SEPT14), mRNA."	RefSeq	6.597783	6.166016	2.251165	1.348884	0.002028	0.004976	up	coding	384
8060758	PRNP	NM_000311	"Homo sapiens prion protein (PRNP), transcript variant 1, mRNA."	RefSeq	9.306357	9.647311	-2.251018	-1.266594	0.002033	0.001879	down	coding	385
8069178	ADARB1	NM_001112	"Homo sapiens adenosine deaminase, RNA-specific, B1 (ADARB1), transcript variant 1, mRNA."	RefSeq	5.47851	5.880802	-2.250528	-1.321606	0.002037	0.001879	down	coding	386
8079630	TMA7	NM_015933	"Homo sapiens translational machinery associated 7 homolog (S. cerevisiae) (TMA7), mRNA."	RefSeq	9.168736	8.640068	2.249986	1.442597	0.002042	0.004976	up	coding	387
8164155	PPP6C	NM_002721	"Homo sapiens protein phosphatase 6, catalytic subunit (PPP6C), transcript variant 2, mRNA."	RefSeq	8.807545	9.300543	-2.249725	-1.407366	0.002047	0.001879	down	coding	388
8101992	SLC39A8	NM_022154	"Homo sapiens solute carrier family 39 (zinc transporter), member 8 (SLC39A8), transcript variant 1, mRNA."	RefSeq	6.210467	6.54711	-2.247928	-1.262815	0.002052	0.001879	down	coding	389
7904702	NOTCH2NL	NM_203458	"Homo sapiens notch 2 N-terminal like (NOTCH2NL), mRNA."	RefSeq	7.420402	7.770459	-2.247506	-1.274611	0.002057	0.001879	down	coding	390
7981481	C14orf2	NM_004894	"Homo sapiens chromosome 14 open reading frame 2 (C14orf2), transcript variant 1, mRNA."	RefSeq	8.242477	7.76314	2.243594	1.394103	0.002067	0.004976	up	coding	391
8158714	EXOSC2	NM_014285	"Homo sapiens exosome component 2 (EXOSC2), mRNA."	RefSeq	8.258362	8.785835	-2.242111	-1.441403	0.002072	0.001879	down	coding	392
8166072	TMSB4X	NM_021109	"Homo sapiens thymosin beta 4, X-linked (TMSB4X), mRNA."	RefSeq	8.397456	7.901151	2.241177	1.410596	0.002077	0.004976	up	coding	393
7972577	RPS26	NM_001029	"Homo sapiens ribosomal protein S26 (RPS26), mRNA."	RefSeq	10.223065	9.680527	2.239157	1.456532	0.002081	0.004976	up	coding	394
8081001	ROBO2	ENST00000461745	cdna:known chromosome:GRCh37:3:77089037:77699115:1 gene:ENSG00000185008 gene_biotype:protein_coding transcript_biotype:protein_coding	ENSEMBL	4.831685	4.397364	2.238036	1.351275	0.002086	0.004976	up	coding	395
8140534	SEMA3C	NM_006379	"Homo sapiens sema domain, immunoglobulin domain (Ig), short basic domain, secreted, (semaphorin) 3C (SEMA3C), mRNA."	RefSeq	9.182035	8.764801	2.236708	1.335365	0.002091	0.004976	up	coding	396
7915543	SLC6A9	NM_001024845	"Homo sapiens solute carrier family 6 (neurotransmitter transporter, glycine), member 9 (SLC6A9), transcript variant 3, mRNA."	RefSeq	6.462026	6.911457	-2.234116	-1.365502	0.002096	0.001879	down	coding	397
7897960	AADACL3	NM_001103169	"Homo sapiens arylacetamide deacetylase-like 3 (AADACL3), transcript variant 2, mRNA."	RefSeq	3.128953	3.619791	-2.231679	-1.40526	0.002101	0.001879	down	coding	398
7902382	RABGGTB	NM_004582	"Homo sapiens Rab geranylgeranyltransferase, beta subunit (RABGGTB), mRNA."	RefSeq	7.951267	8.303585	-2.231399	-1.27661	0.002106	0.001879	down	coding	399
8117225	GMNN	NM_015895	"Homo sapiens geminin, DNA replication inhibitor (GMNN), transcript variant 1, mRNA."	RefSeq	5.668675	6.140282	-2.225231	-1.386653	0.002111	0.001879	down	coding	400
8170009	FAM127A	NM_001078171	"Homo sapiens family with sequence similarity 127, member A (FAM127A), mRNA."	RefSeq	8.383896	7.879034	2.224845	1.418987	0.002116	0.004976	up	coding	401
8144740		GENSCAN00000027321	cdna:genscan chromosome:GRCh37:8:15601016:15801041:1 transcript_biotype:protein_coding	ENSEMBL	5.051901	4.599625	2.222162	1.368196	0.002125	0.004976	up	coding	402
7898939	NIPAL3	NM_020448	"Homo sapiens NIPA-like domain containing 3 (NIPAL3), mRNA."	RefSeq	6.656834	7.118497	-2.220787	-1.377128	0.00213	0.001879	down	coding	403
8036602	ECH1	NM_001398	"Homo sapiens enoyl CoA hydratase 1, peroxisomal (ECH1), mRNA."	RefSeq	9.46664	10.249827	-2.21965	-1.720929	0.002135	0.001879	down	coding	404
8132214	FKBP9	NM_007270	"Homo sapiens FK506 binding protein 9, 63 kDa (FKBP9), mRNA."	RefSeq	7.076728	6.626737	2.219271	1.366031	0.00214	0.004976	up	coding	405
8100154	CORIN	NM_006587	"Homo sapiens corin, serine peptidase (CORIN), mRNA."	RefSeq	4.067894	3.589053	2.217611	1.393623	0.002145	0.004976	up	coding	406
8107632	SNX24	ENST00000502387	cdna:known chromosome:GRCh37:5:122272428:122365049:1 gene:ENSG00000064652 gene_biotype:protein_coding transcript_biotype:processed_transcript	ENSEMBL	6.86208	7.144374	-2.213066	-1.216127	0.002159	0.001879	down	coding	407
8067955	CXADR	NM_001207066	"Homo sapiens coxsackie virus and adenovirus receptor (CXADR), transcript variant 5, mRNA."	RefSeq	4.813492	5.323839	-2.212859	-1.424393	0.002164	0.001879	down	coding	408
7945371	IFITM3	NM_021034	"Homo sapiens interferon induced transmembrane protein 3 (IFITM3), transcript variant 1, mRNA."	RefSeq	9.302382	8.940574	2.210784	1.285035	0.002179	0.004976	up	coding	409
7921033	IQGAP3	NM_178229	"Homo sapiens IQ motif containing GTPase activating protein 3 (IQGAP3), mRNA."	RefSeq	5.771267	6.263993	-2.209725	-1.407102	0.002184	0.001879	down	coding	410
8092134	PLD1	NM_002662	"Homo sapiens phospholipase D1, phosphatidylcholine-specific (PLD1), transcript variant 1, mRNA."	RefSeq	5.242634	5.589728	-2.209347	-1.271996	0.002189	0.001879	down	coding	411
7958174	TXNRD1	NM_001093771	"Homo sapiens thioredoxin reductase 1 (TXNRD1), transcript variant 5, mRNA."	RefSeq	7.766071	8.227881	-2.202475	-1.377268	0.002194	0.001879	down	coding	412
8146500	LYN	NM_002350	"Homo sapiens v-yes-1 Yamaguchi sarcoma viral related oncogene homolog (LYN), transcript variant 1, mRNA."	RefSeq	5.278576	5.680552	-2.200803	-1.321316	0.002199	0.001879	down	coding	413
7962760	SENP1	NM_001267594	"Homo sapiens SUMO1/sentrin specific peptidase 1 (SENP1), transcript variant 1, mRNA."	RefSeq	7.510088	8.085755	-2.198307	-1.490366	0.002208	0.001879	down	coding	414
8122807	AKAP12	NM_144497	"Homo sapiens A kinase (PRKA) anchor protein 12 (AKAP12), transcript variant 2, mRNA."	RefSeq	7.613522	8.056488	-2.198029	-1.359396	0.002213	0.001879	down	coding	415
8070701	CSTB	NM_000100	"Homo sapiens cystatin B (stefin B) (CSTB), mRNA."	RefSeq	9.131423	8.747003	2.198014	1.305335	0.002218	0.004976	up	coding	416
8087860	TWF2	NM_007284	"Homo sapiens twinfilin, actin-binding protein, homolog 2 (Drosophila) (TWF2), mRNA."	RefSeq	8.233763	8.644226	-2.193216	-1.329113	0.002223	0.001879	down	coding	417
8085797	THRB	NM_001128177	"Homo sapiens thyroid hormone receptor, beta (THRB), transcript variant 3, mRNA."	RefSeq	6.237792	5.842002	2.191206	1.315663	0.002228	0.004976	up	coding	418
8010078	LOC100507246	ENST00000448136	cdna:known chromosome:GRCh37:17:74553860:74561430:1 gene:ENSG00000163597 gene_biotype:protein_coding transcript_biotype:protein_coding	ENSEMBL	10.568663	9.989492	2.191002	1.493991	0.002233	0.004976	up	coding	419
7960362	LOC100128816	AY358109	"Homo sapiens clone DNA129563 ACAH3104 (UNQ3104) mRNA, complete cds."	GenBank	7.144441	6.749348	2.190678	1.315028	0.002238	0.004976	up	coding	420
8130474	SERAC1	NM_032861	"Homo sapiens serine active site containing 1 (SERAC1), mRNA."	RefSeq	4.158416	4.527446	-2.189491	-1.291484	0.002242	0.001879	down	coding	421
8113369	SLCO4C1	NM_180991	"Homo sapiens solute carrier organic anion transporter family, member 4C1 (SLCO4C1), mRNA."	RefSeq	3.842779	4.500617	-2.185661	-1.577717	0.002257	0.001879	down	coding	422
8014063	EVI2B	NM_006495	"Homo sapiens ecotropic viral integration site 2B (EVI2B), mRNA."	RefSeq	3.696464	4.221204	-2.185543	-1.438675	0.002262	0.001879	down	coding	423
7944493	CBL	NM_005188	"Homo sapiens Cbl proto-oncogene, E3 ubiquitin protein ligase (CBL), mRNA."	RefSeq	6.717204	7.087347	-2.183998	-1.292481	0.002267	0.001879	down	coding	424
8150356	RNF5	NM_006913	"Homo sapiens ring finger protein 5, E3 ubiquitin protein ligase (RNF5), mRNA."	RefSeq	5.943686	6.349105	-2.183106	-1.324473	0.002272	0.001879	down	coding	425
8001666	CSNK2A2	NM_001896	"Homo sapiens casein kinase 2, alpha prime polypeptide (CSNK2A2), mRNA."	RefSeq	8.035553	8.512966	-2.182418	-1.392245	0.002277	0.001879	down	coding	426
8091385	CP	NM_000096	"Homo sapiens ceruloplasmin (ferroxidase) (CP), transcript variant 1, mRNA."	RefSeq	2.55978	2.104139	2.181754	1.371392	0.002281	0.004976	up	coding	427
7938154	ILK	NM_004517	"Homo sapiens integrin-linked kinase (ILK), transcript variant 1, mRNA."	RefSeq	7.267286	7.797437	-2.181062	-1.44408	0.002286	0.001879	down	coding	428
7998852	TCEB2	NM_007108	"Homo sapiens transcription elongation factor B (SIII), polypeptide 2 (18kDa, elongin B) (TCEB2), transcript variant 1, mRNA."	RefSeq	8.841635	8.459169	2.180894	1.303568	0.002291	0.004976	up	coding	429
8146357	MCM4	NM_005914	"Homo sapiens minichromosome maintenance complex component 4 (MCM4), transcript variant 1, mRNA."	RefSeq	7.749498	8.069842	-2.179637	-1.248628	0.002296	0.001879	down	coding	430
8173299	EDA2R	NM_001199687	"Homo sapiens ectodysplasin A2 receptor (EDA2R), transcript variant 1, mRNA."	RefSeq	4.798039	5.441131	-2.17858	-1.561673	0.002301	0.001879	down	coding	431
8104760	TARS	NM_152295	"Homo sapiens threonyl-tRNA synthetase (TARS), transcript variant 1, mRNA."	RefSeq	9.29358	9.670872	-2.178219	-1.298901	0.002306	0.001879	down	coding	432
8123920	ELOVL2	NM_017770	"Homo sapiens ELOVL fatty acid elongase 2 (ELOVL2), mRNA."	RefSeq	5.367835	5.836323	-2.17769	-1.383659	0.002311	0.001879	down	coding	433
8103289	PLRG1	NM_002669	"Homo sapiens pleiotropic regulator 1 (PLRG1), transcript variant 1, mRNA."	RefSeq	7.380751	7.913118	-2.175989	-1.446301	0.002316	0.001879	down	coding	434
8122365	GPR126	NM_001032394	"Homo sapiens G protein-coupled receptor 126 (GPR126), transcript variant a2, mRNA."	RefSeq	6.79723	7.236597	-2.172268	-1.356009	0.002321	0.001879	down	coding	435
8158240	TMSB4X	NM_021109	"Homo sapiens thymosin beta 4, X-linked (TMSB4X), mRNA."	RefSeq	7.218627	6.610306	2.171513	1.524484	0.002325	0.004976	up	coding	436
8000834		ENST00000565417	cdna:known chromosome:GRCh37:16:29454570:29465677:-1 gene:ENSG00000261740 gene_biotype:protein_coding transcript_biotype:nonsense_mediated_decay	ENSEMBL	8.618204	8.997591	-2.169828	-1.300789	0.00233	0.001879	down	coding	437
8123137	ACAT2	NM_005891	"Homo sapiens acetyl-CoA acetyltransferase 2 (ACAT2), mRNA."	RefSeq	6.74675	7.181484	-2.169	-1.351662	0.002335	0.001879	down	coding	438
8102720	ANKRD50	NM_020337	"Homo sapiens ankyrin repeat domain 50 (ANKRD50), transcript variant 1, mRNA."	RefSeq	7.960874	8.405431	-2.167689	-1.360896	0.00234	0.001879	down	coding	439
7991406	PRC1	NM_003981	"Homo sapiens protein regulator of cytokinesis 1 (PRC1), transcript variant 1, mRNA."	RefSeq	8.047533	8.446166	-2.16764	-1.318258	0.002345	0.001879	down	coding	440
7957417	TMTC2	NM_152588	"Homo sapiens transmembrane and tetratricopeptide repeat containing 2 (TMTC2), mRNA."	RefSeq	6.591575	6.990889	-2.166118	-1.318881	0.00235	0.001879	down	coding	441
8102141	PPA2	NM_176869	"Homo sapiens pyrophosphatase (inorganic) 2 (PPA2), nuclear gene encoding mitochondrial protein, transcript variant 1, mRNA."	RefSeq	5.577803	5.255971	2.165509	1.249917	0.002355	0.004976	up	coding	442
8156838	SEC61B	NM_006808	"Homo sapiens Sec61 beta subunit (SEC61B), mRNA."	RefSeq	8.215742	8.578341	-2.164757	-1.28574	0.00236	0.001879	down	coding	443
8154394	SNAPC3	NM_001039697	"Homo sapiens small nuclear RNA activating complex, polypeptide 3, 50kDa (SNAPC3), mRNA."	RefSeq	7.408482	7.762967	-2.162539	-1.278529	0.002364	0.001879	down	coding	444
7956989	MDM2	NM_002392	"Homo sapiens Mdm2, p53 E3 ubiquitin protein ligase homolog (mouse) (MDM2), mRNA."	RefSeq	7.880612	8.237654	-2.16027	-1.280797	0.002369	0.001879	down	coding	445
8013243	SHMT1	NM_004169	"Homo sapiens serine hydroxymethyltransferase 1 (soluble) (SHMT1), nuclear gene encoding mitochondrial protein, transcript variant 1, mRNA."	RefSeq	5.752989	6.18439	-2.158779	-1.348543	0.002374	0.001879	down	coding	446
7909175	SRGAP2	NM_015326	"Homo sapiens SLIT-ROBO Rho GTPase activating protein 2 (SRGAP2), transcript variant 1, mRNA."	RefSeq	7.579962	8.121116	-2.157038	-1.455136	0.002379	0.001879	down	coding	447
8101212	CCNI	NM_006835	"Homo sapiens cyclin I (CCNI), mRNA."	RefSeq	9.053977	9.541251	-2.156752	-1.401794	0.002384	0.001879	down	coding	448
8016708	LRRC59	NM_018509	"Homo sapiens leucine rich repeat containing 59 (LRRC59), mRNA."	RefSeq	7.998181	8.395068	-2.155836	-1.316663	0.002389	0.001879	down	coding	449
8032480	LSM7	NM_016199	"Homo sapiens LSM7 homolog, U6 small nuclear RNA associated (S. cerevisiae) (LSM7), mRNA."	RefSeq	6.879184	6.444459	2.152595	1.351653	0.002394	0.004976	up	coding	450
8114618	NDUFA2	NM_002488	"Homo sapiens NADH dehydrogenase (ubiquinone) 1 alpha subcomplex, 2, 8kDa (NDUFA2), nuclear gene encoding mitochondrial protein, transcript variant 1, mRNA."	RefSeq	7.3445	6.962176	2.152528	1.30344	0.002399	0.004976	up	coding	451
8114425	CDC25C	NM_022809	"Homo sapiens cell division cycle 25 homolog C (S. pombe) (CDC25C), transcript variant 2, mRNA."	RefSeq	5.195612	5.720337	-2.15227	-1.43866	0.002403	0.001879	down	coding	452
7932254	ITGA8	NM_003638	"Homo sapiens integrin, alpha 8 (ITGA8), mRNA."	RefSeq	3.730204	3.195634	2.151755	1.448511	0.002408	0.006499	up	coding	453
8088718	UBA3	NM_003968	"Homo sapiens ubiquitin-like modifier activating enzyme 3 (UBA3), transcript variant 1, mRNA."	RefSeq	7.553876	7.983309	-2.151492	-1.346705	0.002413	0.001879	down	coding	454
8108873	ARHGAP26	NM_015071	"Homo sapiens Rho GTPase activating protein 26 (ARHGAP26), transcript variant 1, mRNA."	RefSeq	5.441699	5.935318	-2.151161	-1.407972	0.002418	0.001879	down	coding	455
7968563	RFC3	NM_181558	"Homo sapiens replication factor C (activator 1) 3, 38kDa (RFC3), transcript variant 2, mRNA."	RefSeq	7.174152	7.601801	-2.150183	-1.34504	0.002423	0.001879	down	coding	456
7944722	UBASH3B	NM_032873	"Homo sapiens ubiquitin associated and SH3 domain containing B (UBASH3B), mRNA."	RefSeq	6.762089	7.135436	-2.147698	-1.295355	0.002428	0.001879	down	coding	457
7938702	NCR3LG1	NM_001202439	"Homo sapiens natural killer cell cytotoxicity receptor 3 ligand 1 (NCR3LG1), mRNA."	RefSeq	5.557849	6.259292	-2.146868	-1.626131	0.002433	0.001879	down	coding	458
8132318	ANLN	NM_018685	"Homo sapiens anillin, actin binding protein (ANLN), mRNA."	RefSeq	7.918346	8.356665	-2.14431	-1.355025	0.002443	0.001879	down	coding	459
7944011	REXO2	NM_015523	"Homo sapiens REX2, RNA exonuclease 2 homolog (S. cerevisiae) (REXO2), nuclear gene encoding mitochondrial protein, mRNA."	RefSeq	8.469223	8.953024	-2.144223	-1.398423	0.002447	0.001879	down	coding	460
7908940	ATP2B4	NM_001001396	"Homo sapiens ATPase, Ca++ transporting, plasma membrane 4 (ATP2B4), transcript variant 1, mRNA."	RefSeq	7.023837	7.515039	-2.140186	-1.405615	0.002457	0.001879	down	coding	461
7953351	NCAPD2	NM_014865	"Homo sapiens non-SMC condensin I complex, subunit D2 (NCAPD2), mRNA."	RefSeq	8.336036	8.799353	-2.138502	-1.378708	0.002462	0.003883	down	coding	462
8128956	FYN	NM_002037	"Homo sapiens FYN oncogene related to SRC, FGR, YES (FYN), transcript variant 1, mRNA."	RefSeq	6.279067	6.737698	-2.136695	-1.374237	0.002472	0.003883	down	coding	463
8175642	CXorf40B	NM_001013845	"Homo sapiens chromosome X open reading frame 40B (CXorf40B), mRNA."	RefSeq	5.279954	5.737787	-2.136079	-1.373477	0.002477	0.003883	down	coding	464
8167287	PORCN	NM_022825	"Homo sapiens porcupine homolog (Drosophila) (PORCN), transcript variant A, mRNA."	RefSeq	6.016832	6.642335	-2.13492	-1.542749	0.002482	0.003883	down	coding	465
7957715	NEDD1	NM_001135175	"Homo sapiens neural precursor cell expressed, developmentally down-regulated 1 (NEDD1), transcript variant 1, mRNA."	RefSeq	6.909354	7.405137	-2.134348	-1.410086	0.002486	0.003883	down	coding	466
8170850	EMD	NM_000117	"Homo sapiens emerin (EMD), mRNA."	RefSeq	7.810303	8.173119	-2.13401	-1.285933	0.002491	0.003883	down	coding	467
8088092	RFT1	NM_052859	"Homo sapiens RFT1 homolog (S. cerevisiae) (RFT1), mRNA."	RefSeq	5.966676	6.380368	-2.131864	-1.33209	0.002496	0.003883	down	coding	468
8139706	SEC61G	NM_014302	"Homo sapiens Sec61 gamma subunit (SEC61G), transcript variant 1, mRNA."	RefSeq	8.9878	8.397914	2.131468	1.505127	0.002501	0.006499	up	coding	469
8121502	GTF3C6	NM_138408	"Homo sapiens general transcription factor IIIC, polypeptide 6, alpha 35kDa (GTF3C6), mRNA."	RefSeq	7.798966	7.352325	2.131328	1.362863	0.002506	0.006499	up	coding	470
8027837	CD22	NM_001771	"Homo sapiens CD22 molecule (CD22), transcript variant 1, mRNA."	RefSeq	4.657589	5.015227	-2.131174	-1.281326	0.002511	0.003883	down	coding	471
8158177	C9orf16	NM_024112	"Homo sapiens chromosome 9 open reading frame 16 (C9orf16), mRNA."	RefSeq	6.961687	6.575771	2.130665	1.306689	0.002516	0.006499	up	coding	472
7975045	MTHFD1	NM_005956	"Homo sapiens methylenetetrahydrofolate dehydrogenase (NADP+ dependent) 1, methenyltetrahydrofolate cyclohydrolase, formyltetrahydrofolate synthetase (MTHFD1), mRNA."	RefSeq	8.191838	8.526905	-2.129806	-1.261436	0.002521	0.003883	down	coding	473
7924351	EPRS	NM_004446	"Homo sapiens glutamyl-prolyl-tRNA synthetase (EPRS), mRNA."	RefSeq	8.678935	9.032362	-2.129013	-1.277592	0.002525	0.003883	down	coding	474
7916120	TXNDC12	NM_015913	"Homo sapiens thioredoxin domain containing 12 (endoplasmic reticulum) (TXNDC12), transcript variant 1, mRNA."	RefSeq	8.088228	8.605199	-2.128524	-1.430948	0.00253	0.003883	down	coding	475
8138824	SCRN1	ENST00000242059	cdna:known chromosome:GRCh37:7:29959719:30029414:-1 gene:ENSG00000136193 gene_biotype:protein_coding transcript_biotype:protein_coding	ENSEMBL	8.518561	8.981201	-2.126527	-1.378061	0.002535	0.003883	down	coding	476
8156982	SMC2	NM_001265602	"Homo sapiens structural maintenance of chromosomes 2 (SMC2), transcript variant 4, mRNA."	RefSeq	6.854105	7.20334	-2.126493	-1.273885	0.00254	0.003883	down	coding	477
8002303	NQO1	NM_000903	"Homo sapiens NAD(P)H dehydrogenase, quinone 1 (NQO1), transcript variant 1, mRNA."	RefSeq	10.285528	10.636094	-2.126432	-1.27506	0.002545	0.003883	down	coding	478
8151993	COX6C	NM_004374	"Homo sapiens cytochrome c oxidase subunit VIc (COX6C), nuclear gene encoding mitochondrial protein, mRNA."	RefSeq	9.724328	9.198438	2.126299	1.439821	0.00255	0.006499	up	coding	479
8113491	STARD4	NM_139164	"Homo sapiens StAR-related lipid transfer (START) domain containing 4 (STARD4), mRNA."	RefSeq	5.665679	5.966029	-2.125428	-1.231443	0.002555	0.003883	down	coding	480
7968892	SERP2	NM_001010897	"Homo sapiens stress-associated endoplasmic reticulum protein family member 2 (SERP2), mRNA."	RefSeq	4.075359	3.718597	2.125261	1.280548	0.00256	0.006499	up	coding	481
8089234	ZBTB11	NM_014415	"Homo sapiens zinc finger and BTB domain containing 11 (ZBTB11), mRNA."	RefSeq	6.553811	6.911021	-2.121356	-1.280946	0.002574	0.003883	down	coding	482
7948696	MTA2	NM_004739	"Homo sapiens metastasis associated 1 family, member 2 (MTA2), mRNA."	RefSeq	7.923246	8.246508	-2.121228	-1.251157	0.002579	0.003883	down	coding	483
8125545	HLA-DOA	NM_002119	"Homo sapiens major histocompatibility complex, class II, DO alpha (HLA-DOA), mRNA."	RefSeq	5.319657	5.725493	-2.12107	-1.324857	0.002584	0.003883	down	coding	484
8047288	SGOL2	NM_001160046	"Homo sapiens shugoshin-like 2 (S. pombe) (SGOL2), transcript variant 3, mRNA."	RefSeq	4.892297	5.223793	-2.12091	-1.258318	0.002589	0.003883	down	coding	485
7966343	VPS29	ENST00000551655	cdna:known chromosome:GRCh37:12:110934103:110939914:-1 gene:ENSG00000111237 gene_biotype:protein_coding transcript_biotype:processed_transcript	ENSEMBL	5.227279	5.682748	-2.120505	-1.371228	0.002594	0.003883	down	coding	486
8108238	SMAD5	NM_001001420	"Homo sapiens SMAD family member 5 (SMAD5), transcript variant 3, mRNA."	RefSeq	6.476803	7.065627	-2.120368	-1.50402	0.002599	0.003883	down	coding	487
8141206	BAIAP2L1	NM_018842	"Homo sapiens BAI1-associated protein 2-like 1 (BAIAP2L1), mRNA."	RefSeq	7.278884	7.650094	-2.117266	-1.293438	0.002613	0.003883	down	coding	488
8045795	KCNJ3	NM_002239	"Homo sapiens potassium inwardly-rectifying channel, subfamily J, member 3 (KCNJ3), transcript variant 1, mRNA."	RefSeq	4.015009	3.675657	2.112006	1.265188	0.002623	0.006499	up	coding	489
8139392	DDX56	NM_019082	"Homo sapiens DEAD (Asp-Glu-Ala-Asp) box helicase 56 (DDX56), transcript variant 1, mRNA."	RefSeq	7.634887	8.205784	-2.111811	-1.485447	0.002628	0.003883	down	coding	490
7917037	CRYZ	NM_001134759	"Homo sapiens crystallin, zeta (quinone reductase) (CRYZ), transcript variant 4, mRNA."	RefSeq	6.244265	6.646058	-2.110758	-1.321149	0.002633	0.003883	down	coding	491
7957072	RAB3IP	NM_175623	"Homo sapiens RAB3A interacting protein (rabin3) (RAB3IP), transcript variant alpha 2, mRNA."	RefSeq	5.37035	5.736227	-2.110696	-1.288664	0.002638	0.003883	down	coding	492
8114287	SPOCK1	NM_004598	"Homo sapiens sparc/osteonectin, cwcv and kazal-like domains proteoglycan (testican) 1 (SPOCK1), mRNA."	RefSeq	6.017276	6.454481	-2.110485	-1.353979	0.002643	0.003883	down	coding	493
7984540	KIF23	NM_138555	"Homo sapiens kinesin family member 23 (KIF23), transcript variant 1, mRNA."	RefSeq	7.793748	8.172525	-2.11048	-1.300239	0.002648	0.003883	down	coding	494
8053231	LOXL3	NM_032603	"Homo sapiens lysyl oxidase-like 3 (LOXL3), mRNA."	RefSeq	7.691703	8.178271	-2.109991	-1.401108	0.002652	0.003883	down	coding	495
7940798	MARK2	NM_001039469	"Homo sapiens MAP/microtubule affinity-regulating kinase 2 (MARK2), transcript variant 4, mRNA."	RefSeq	6.62035	7.159366	-2.108812	-1.452981	0.002657	0.003883	down	coding	496
8102792	PCDH18	NM_019035	"Homo sapiens protocadherin 18 (PCDH18), mRNA."	RefSeq	5.597512	5.127501	2.108662	1.38512	0.002662	0.006499	up	coding	497
8009474	ABCA10	NM_080282	"Homo sapiens ATP-binding cassette, sub-family A (ABC1), member 10 (ABCA10), mRNA."	RefSeq	2.300774	1.863469	2.107956	1.354073	0.002667	0.006499	up	coding	498
8102950	INPP4B	NM_003866	"Homo sapiens inositol polyphosphate-4-phosphatase, type II, 105kDa (INPP4B), transcript variant 1, mRNA."	RefSeq	7.185862	7.601604	-2.107414	-1.333985	0.002672	0.003883	down	coding	499
8144153	NCAPG2	NM_017760	"Homo sapiens non-SMC condensin II complex, subunit G2 (NCAPG2), mRNA."	RefSeq	7.054084	7.440587	-2.106872	-1.307221	0.002677	0.003883	down	coding	500
8082350	MCM2	NM_004526	"Homo sapiens minichromosome maintenance complex component 2 (MCM2), mRNA."	RefSeq	7.203543	7.525506	-2.104893	-1.25003	0.002682	0.003883	down	coding	501
7920422	RAB13	NM_002870	"Homo sapiens RAB13, member RAS oncogene family (RAB13), mRNA."	RefSeq	9.036568	8.646413	2.102871	1.310534	0.002687	0.006499	up	coding	502
8120967	NT5E	NM_002526	"Homo sapiens 5'-nucleotidase, ecto (CD73) (NT5E), transcript variant 1, mRNA."	RefSeq	7.320518	7.718578	-2.10266	-1.317734	0.002691	0.003883	down	coding	503
8077353	TRNT1	NM_182916	"Homo sapiens tRNA nucleotidyl transferase, CCA-adding, 1 (TRNT1), nuclear gene encoding mitochondrial protein, mRNA."	RefSeq	5.884777	6.333093	-2.102651	-1.364447	0.002696	0.003883	down	coding	504
7899346	TMA7	NM_015933	"Homo sapiens translational machinery associated 7 homolog (S. cerevisiae) (TMA7), mRNA."	RefSeq	9.158207	8.605508	2.102284	1.466827	0.002701	0.006499	up	coding	505
8011027	MYO1C	NM_001080950	"Homo sapiens myosin IC (MYO1C), transcript variant 2, mRNA."	RefSeq	7.205964	7.620616	-2.102031	-1.332977	0.002706	0.003883	down	coding	506
8123864	TFAP2A	NM_003220	"Homo sapiens transcription factor AP-2 alpha (activating enhancer binding protein 2 alpha) (TFAP2A), transcript variant 1, mRNA."	RefSeq	6.93392	6.501681	2.101455	1.349326	0.002711	0.006499	up	coding	507
8075728	MYH9	NM_002473	"Homo sapiens myosin, heavy chain 9, non-muscle (MYH9), mRNA."	RefSeq	7.445065	7.865064	-2.100632	-1.337927	0.002716	0.003883	down	coding	508
7989985	ITGA11	NM_001004439	"Homo sapiens integrin, alpha 11 (ITGA11), mRNA."	RefSeq	4.734925	4.29336	2.099201	1.358076	0.002721	0.006499	up	coding	509
7909332	CD55	NM_000574	"Homo sapiens CD55 molecule, decay accelerating factor for complement (Cromer blood group) (CD55), transcript variant 1, mRNA."	RefSeq	6.615449	7.066331	-2.094673	-1.366875	0.002726	0.003883	down	coding	510
7971150	LHFP	NM_005780	"Homo sapiens lipoma HMGIC fusion partner (LHFP), mRNA."	RefSeq	6.433796	6.935071	-2.094345	-1.415463	0.00273	0.003883	down	coding	511
7909142	NUCKS1	NM_022731	"Homo sapiens nuclear casein kinase and cyclin-dependent kinase substrate 1 (NUCKS1), mRNA."	RefSeq	5.548588	4.971941	2.094193	1.491378	0.002735	0.006499	up	coding	512
8130505	EZR	NM_003379	"Homo sapiens ezrin (EZR), transcript variant 1, mRNA."	RefSeq	7.008652	7.564826	-2.094001	-1.470365	0.00274	0.003883	down	coding	513
8046726	SSFA2	NM_006751	"Homo sapiens sperm specific antigen 2 (SSFA2), transcript variant 2, mRNA."	RefSeq	8.72104	9.16203	-2.092222	-1.357536	0.002745	0.003883	down	coding	514
8022927	SLC39A6	NM_012319	"Homo sapiens solute carrier family 39 (zinc transporter), member 6 (SLC39A6), transcript variant 1, mRNA."	RefSeq	7.167897	7.635686	-2.091813	-1.382988	0.00275	0.003883	down	coding	515
8009693	TMEM104	NM_017728	"Homo sapiens transmembrane protein 104 (TMEM104), mRNA."	RefSeq	6.008776	6.365398	-2.091097	-1.280424	0.002755	0.003883	down	coding	516
8053834	ANKRD36C	XM_001717763	"PREDICTED: Homo sapiens ankyrin repeat domain-containing protein 36C, transcript variant 1 (LOC400986), mRNA."	RefSeq	6.721412	7.315566	-2.089965	-1.509587	0.00276	0.003883	down	coding	517
8106098	MAP1B	NM_005909	"Homo sapiens microtubule-associated protein 1B (MAP1B), mRNA."	RefSeq	6.768065	7.124298	-2.089502	-1.280079	0.002765	0.003883	down	coding	518
7940857	STIP1	NM_006819	"Homo sapiens stress-induced-phosphoprotein 1 (STIP1), mRNA."	RefSeq	8.990723	9.325345	-2.088012	-1.261048	0.00277	0.003883	down	coding	519
7964522	CDK4	NM_000075	"Homo sapiens cyclin-dependent kinase 4 (CDK4), mRNA."	RefSeq	9.048031	9.615875	-2.086944	-1.482307	0.002774	0.003883	down	coding	520
7956159	RPL41	NM_001035267	"Homo sapiens ribosomal protein L41 (RPL41), transcript variant 2, mRNA."	RefSeq	6.722133	6.254279	2.086465	1.38305	0.002779	0.006499	up	coding	521
8065403	CST3	NM_000099	"Homo sapiens cystatin C (CST3), mRNA."	RefSeq	8.794435	8.45804	2.085943	1.262598	0.002784	0.006499	up	coding	522
7964234	ATP5B	NM_001686	"Homo sapiens ATP synthase, H+ transporting, mitochondrial F1 complex, beta polypeptide (ATP5B), nuclear gene encoding mitochondrial protein, mRNA."	RefSeq	10.334335	10.794174	-2.084263	-1.375388	0.002789	0.003883	down	coding	523
8117995	TUBB	ENST00000432462	cdna:known chromosome:GRCh37:HSCHR6_MHC_SSTO:30679427:30684652:1 gene:ENSG00000232421 gene_biotype:protein_coding transcript_biotype:protein_coding	ENSEMBL	10.804868	11.215228	-2.082828	-1.329017	0.002799	0.003883	down	coding	524
8177858	TUBB	NM_178014	"Homo sapiens tubulin, beta class I (TUBB), mRNA."	RefSeq	10.804868	11.215228	-2.082828	-1.329017	0.002799	0.003883	down	coding	525
8179174	TUBB	NM_178014	"Homo sapiens tubulin, beta class I (TUBB), mRNA."	RefSeq	10.804868	11.215228	-2.082828	-1.329017	0.002799	0.003883	down	coding	526
7952677	NFRKB	NM_006165	"Homo sapiens nuclear factor related to kappaB binding protein (NFRKB), transcript variant 2, mRNA."	RefSeq	6.8067	7.142011	-2.082223	-1.26165	0.002809	0.003883	down	coding	527
7918955	GDAP2	NM_017686	"Homo sapiens ganglioside induced differentiation associated protein 2 (GDAP2), transcript variant 1, mRNA."	RefSeq	7.081428	7.481368	-2.081311	-1.319454	0.002813	0.003883	down	coding	528
7994109	PLK1	NM_005030	"Homo sapiens polo-like kinase 1 (PLK1), mRNA."	RefSeq	8.839096	9.357335	-2.081144	-1.432206	0.002818	0.003883	down	coding	529
8111772	DAB2	NM_001343	"Homo sapiens disabled homolog 2, mitogen-responsive phosphoprotein (Drosophila) (DAB2), transcript variant 1, mRNA."	RefSeq	5.906399	6.313626	-2.080796	-1.326134	0.002823	0.003883	down	coding	530
8146159	AP3M2	NM_006803	"Homo sapiens adaptor-related protein complex 3, mu 2 subunit (AP3M2), transcript variant 2, mRNA."	RefSeq	5.787878	6.266536	-2.077863	-1.393447	0.002828	0.003883	down	coding	531
8018803	SRSF2	NM_003016	"Homo sapiens serine/arginine-rich splicing factor 2 (SRSF2), transcript variant 1, mRNA."	RefSeq	7.842772	8.189959	-2.076542	-1.272077	0.002833	0.003883	down	coding	532
8050591	NDUFAF2	NM_174889	"Homo sapiens NADH dehydrogenase (ubiquinone) complex I, assembly factor 2 (NDUFAF2), nuclear gene encoding mitochondrial protein, mRNA."	RefSeq	6.971205	6.51847	2.076287	1.368633	0.002838	0.006499	up	coding	533
8063028	DNTTIP1	NM_052951	"Homo sapiens deoxynucleotidyltransferase, terminal, interacting protein 1 (DNTTIP1), mRNA."	RefSeq	7.427106	7.859038	-2.075439	-1.349039	0.002843	0.003883	down	coding	534
8164729	TTF1	NM_007344	"Homo sapiens transcription termination factor, RNA polymerase I (TTF1), transcript variant 1, mRNA."	RefSeq	6.009571	6.384418	-2.07501	-1.296702	0.002848	0.003883	down	coding	535
7902810	LMO4	NM_006769	"Homo sapiens LIM domain only 4 (LMO4), mRNA."	RefSeq	5.82813	5.467304	2.07431	1.284161	0.002852	0.006499	up	coding	536
8043602	NCAPH	NM_015341	"Homo sapiens non-SMC condensin I complex, subunit H (NCAPH), mRNA."	RefSeq	6.428571	6.725169	-2.073449	-1.228245	0.002857	0.003883	down	coding	537
8164217	FAM129B	NM_001035534	"Homo sapiens family with sequence similarity 129, member B (FAM129B), transcript variant 2, mRNA."	RefSeq	7.453154	7.780081	-2.073266	-1.254338	0.002862	0.003883	down	coding	538
7963333	KRT80	NM_182507	"Homo sapiens keratin 80 (KRT80), transcript variant 1, mRNA."	RefSeq	4.620974	5.14347	-2.073169	-1.436438	0.002867	0.003883	down	coding	539
7942064	GAL	NM_015973	"Homo sapiens galanin prepropeptide (GAL), mRNA."	RefSeq	5.876144	5.507362	2.072489	1.291263	0.002872	0.006499	up	coding	540
7951157	CCDC82	AF161533	"Homo sapiens HSPC048 mRNA, complete cds."	GenBank HTC	5.27543	5.821546	-2.071078	-1.460149	0.002877	0.003883	down	coding	541
7972044	COMMD6	NM_203495	"Homo sapiens COMM domain containing 6 (COMMD6), transcript variant 2, mRNA."	RefSeq	8.237748	7.840877	2.070378	1.316649	0.002882	0.006499	up	coding	542
7927649	CISD1	NM_018464	"Homo sapiens CDGSH iron sulfur domain 1 (CISD1), mRNA."	RefSeq	7.348714	6.960514	2.070143	1.308759	0.002887	0.006499	up	coding	543
8046373	DLX1	NM_178120	"Homo sapiens distal-less homeobox 1 (DLX1), transcript variant 1, mRNA."	RefSeq	6.66344	6.244862	2.069915	1.336609	0.002892	0.006499	up	coding	544
7939738	DDB2	NM_000107	"Homo sapiens damage-specific DNA binding protein 2, 48kDa (DDB2), mRNA."	RefSeq	7.358211	7.674635	-2.069773	-1.245241	0.002896	0.003883	down	coding	545
7951437	GUCY1A2	NM_000855	"Homo sapiens guanylate cyclase 1, soluble, alpha 2 (GUCY1A2), transcript variant 2, mRNA."	RefSeq	3.756906	3.460281	2.069489	1.228267	0.002901	0.006499	up	coding	546
7919645	SV2A	NM_014849	"Homo sapiens synaptic vesicle glycoprotein 2A (SV2A), mRNA."	RefSeq	6.418707	6.895057	-2.069139	-1.391219	0.002906	0.003883	down	coding	547
8128565	POPDC3	NM_022361	"Homo sapiens popeye domain containing 3 (POPDC3), transcript variant 1, mRNA."	RefSeq	6.702087	7.090665	-2.068104	-1.309103	0.002911	0.003883	down	coding	548
8094278	NCAPG	NM_022346	"Homo sapiens non-SMC condensin I complex, subunit G (NCAPG), mRNA."	RefSeq	8.229161	8.602492	-2.068026	-1.29534	0.002916	0.003883	down	coding	549
8145570	ESCO2	NM_001017420	"Homo sapiens establishment of cohesion 1 homolog 2 (S. cerevisiae) (ESCO2), mRNA."	RefSeq	5.881783	6.326803	-2.06792	-1.361333	0.002921	0.003883	down	coding	550
8155214	MELK	NM_014791	"Homo sapiens maternal embryonic leucine zipper kinase (MELK), transcript variant 1, mRNA."	RefSeq	6.599998	7.048827	-2.06761	-1.364932	0.002926	0.003883	down	coding	551
8107998	UQCRQ	NM_014402	"Homo sapiens ubiquinol-cytochrome c reductase, complex III subunit VII, 9.5kDa (UQCRQ), nuclear gene encoding mitochondrial protein, mRNA."	RefSeq	9.21922	8.77612	2.066956	1.359522	0.002931	0.006499	up	coding	552
8044499	SLC20A1	NM_005415	"Homo sapiens solute carrier family 20 (phosphate transporter), member 1 (SLC20A1), mRNA."	RefSeq	8.219235	8.610768	-2.065968	-1.311787	0.002935	0.003883	down	coding	553
8058333		GENSCAN00000020221	cdna:genscan chromosome:GRCh37:2:203066103:203096984:-1 transcript_biotype:protein_coding	ENSEMBL	5.520653	6.111869	-2.06529	-1.506516	0.00294	0.003883	down	coding	554
8105949	SERF1A	NM_021967	"Homo sapiens small EDRK-rich factor 1A (telomeric) (SERF1A), transcript variant 1, mRNA."	RefSeq	6.914165	6.439129	2.065002	1.389953	0.00295	0.006499	up	coding	555
8105997	SERF1A	NM_021967	"Homo sapiens small EDRK-rich factor 1A (telomeric) (SERF1A), transcript variant 1, mRNA."	RefSeq	6.914165	6.439129	2.065002	1.389953	0.00295	0.006499	up	coding	556
8177658	SERF1A	NM_021967	"Homo sapiens small EDRK-rich factor 1A (telomeric) (SERF1A), transcript variant 1, mRNA."	RefSeq	6.914165	6.439129	2.065002	1.389953	0.00295	0.006499	up	coding	557
7992463	SLC9A3R2	NM_001130012	"Homo sapiens solute carrier family 9, subfamily A (NHE3, cation proton antiporter 3), member 3 regulator 2 (SLC9A3R2), transcript variant 1, mRNA."	RefSeq	7.098504	7.563228	-2.064253	-1.380053	0.00296	0.003883	down	coding	558
8081362	CEP97	NM_024548	"Homo sapiens centrosomal protein 97kDa (CEP97), mRNA."	RefSeq	6.22577	6.609325	-2.063704	-1.304552	0.00297	0.003883	down	coding	559
8102643	CCNA2	NM_001237	"Homo sapiens cyclin A2 (CCNA2), mRNA."	RefSeq	6.921608	7.317519	-2.06324	-1.315773	0.002974	0.003883	down	coding	560
8080762	ABHD6	NM_020676	"Homo sapiens abhydrolase domain containing 6 (ABHD6), mRNA."	RefSeq	6.21601	6.751211	-2.062711	-1.449144	0.002979	0.003883	down	coding	561
8031097	NDUFA3	NM_004542	"Homo sapiens NADH dehydrogenase (ubiquinone) 1 alpha subcomplex, 3, 9kDa (NDUFA3), mRNA."	RefSeq	9.994764	9.571313	2.06247	1.341131	0.002984	0.006499	up	coding	562
8021946	COLEC12	NM_130386	"Homo sapiens collectin sub-family member 12 (COLEC12), mRNA."	RefSeq	5.862718	5.439651	2.060525	1.340775	0.002989	0.006499	up	coding	563
7965979	ALDH1L2	NM_001034173	"Homo sapiens aldehyde dehydrogenase 1 family, member L2 (ALDH1L2), nuclear gene encoding mitochondrial protein, transcript variant 1, mRNA."	RefSeq	6.023584	6.60505	-2.059691	-1.496369	0.002994	0.003883	down	coding	564
8123148	MRPL18	NM_014161	"Homo sapiens mitochondrial ribosomal protein L18 (MRPL18), nuclear gene encoding mitochondrial protein, mRNA."	RefSeq	7.87926	8.220362	-2.059049	-1.266723	0.002999	0.003883	down	coding	565
8157534	CNTRL	NM_007018	"Homo sapiens centriolin (CNTRL), mRNA."	RefSeq	5.966729	6.387488	-2.057973	-1.338632	0.003004	0.003883	down	coding	566
8042335	VDAC2	NM_003375	"Homo sapiens voltage-dependent anion channel 2 (VDAC2), nuclear gene encoding mitochondrial protein, transcript variant 2, mRNA."	RefSeq	8.799799	9.262158	-2.057805	-1.377793	0.003009	0.003883	down	coding	567
7924172	NSL1	NM_015471	"Homo sapiens NSL1, MIND kinetochore complex component, homolog (S. cerevisiae) (NSL1), transcript variant 1, mRNA."	RefSeq	7.445169	7.881193	-2.057752	-1.352871	0.003014	0.003883	down	coding	568
8066051	NDRG3	NM_032013	"Homo sapiens NDRG family member 3 (NDRG3), transcript variant 1, mRNA."	RefSeq	7.751432	8.188296	-2.05649	-1.353659	0.003018	0.003883	down	coding	569
7969533	SLAIN1	NM_001242868	"Homo sapiens SLAIN motif family, member 1 (SLAIN1), transcript variant 3, mRNA."	RefSeq	6.94451	6.399561	2.055992	1.458969	0.003023	0.006499	up	coding	570
7941797	ADRBK1	NM_001619	"Homo sapiens adrenergic, beta, receptor kinase 1 (ADRBK1), mRNA."	RefSeq	6.070027	6.466546	-2.054408	-1.316327	0.003033	0.003883	down	coding	571
8080198	PPM1M	NM_144641	"Homo sapiens protein phosphatase, Mg2+/Mn2+ dependent, 1M (PPM1M), transcript variant 1, mRNA."	RefSeq	4.683553	5.102792	-2.054362	-1.337222	0.003038	0.003883	down	coding	572
8067288	ATP5E	NM_006886	"Homo sapiens ATP synthase, H+ transporting, mitochondrial F1 complex, epsilon subunit (ATP5E), nuclear gene encoding mitochondrial protein, mRNA."	RefSeq	9.994699	9.550841	2.053706	1.360237	0.003043	0.006499	up	coding	573
7951752	USP28	NM_020886	"Homo sapiens ubiquitin specific peptidase 28 (USP28), mRNA."	RefSeq	6.473568	6.915707	-2.051807	-1.358617	0.003053	0.003883	down	coding	574
8029907	C5AR1	NM_001736	"Homo sapiens complement component 5a receptor 1 (C5AR1), mRNA."	RefSeq	5.031003	4.723194	2.051001	1.237826	0.003057	0.006499	up	coding	575
8173238	ASB12	NM_130388	"Homo sapiens ankyrin repeat and SOCS box containing 12 (ASB12), mRNA."	RefSeq	3.024966	2.667439	2.049364	1.281228	0.003072	0.006499	up	coding	576
8135218	LRRC17	NM_005824	"Homo sapiens leucine rich repeat containing 17 (LRRC17), transcript variant 2, mRNA."	RefSeq	5.354105	4.909522	2.047572	1.360921	0.003087	0.006499	up	coding	577
8117079	LIMD1-AS1	BC047037	"Homo sapiens, clone IMAGE:5168377, mRNA."	GenBank	6.758231	6.19144	2.046614	1.481225	0.003092	0.006499	up	coding	578
8002333	SMG1	NM_015092	"Homo sapiens smg-1 homolog, phosphatidylinositol 3-kinase-related kinase (C. elegans) (SMG1), mRNA."	RefSeq	8.86346	9.297148	-2.04632	-1.350681	0.003096	0.003883	down	coding	579
8047127	MYO1B	NM_001161819	"Homo sapiens myosin IB (MYO1B), transcript variant 3, mRNA."	RefSeq	5.614905	6.039844	-2.045682	-1.342516	0.003101	0.003883	down	coding	580
8136388	TMEM140	NM_018295	"Homo sapiens transmembrane protein 140 (TMEM140), mRNA."	RefSeq	3.988561	4.345358	-2.044941	-1.28058	0.003106	0.003883	down	coding	581
7980454	ALKBH1	NM_006020	"Homo sapiens alkB, alkylation repair homolog 1 (E. coli) (ALKBH1), mRNA."	RefSeq	5.182214	5.583507	-2.044823	-1.320691	0.003111	0.003883	down	coding	582
8063729	EDN3	NM_000114	"Homo sapiens endothelin 3 (EDN3), transcript variant 1, mRNA."	RefSeq	4.6727	4.277268	2.044459	1.315336	0.003116	0.006499	up	coding	583
8014702	MLLT6	NM_005937	"Homo sapiens myeloid/lymphoid or mixed-lineage leukemia (trithorax homolog, Drosophila); translocated to, 6 (MLLT6), mRNA."	RefSeq	5.326484	4.825779	2.044267	1.414904	0.003126	0.006499	up	coding	584
7920252	S100A7	NM_002963	"Homo sapiens S100 calcium binding protein A7 (S100A7), mRNA."	RefSeq	3.827712	3.429186	2.043163	1.318161	0.003131	0.006499	up	coding	585
7922976	PTGS2	NM_000963	"Homo sapiens prostaglandin-endoperoxide synthase 2 (prostaglandin G/H synthase and cyclooxygenase) (PTGS2), mRNA."	RefSeq	3.683829	3.209312	2.042813	1.389452	0.003136	0.006499	up	coding	586
8019081		GENSCAN00000043581	cdna:genscan chromosome:GRCh37:17:78576349:78593120:-1 transcript_biotype:protein_coding	ENSEMBL	5.430324	4.943735	2.042776	1.401128	0.00314	0.006499	up	coding	587
7979824	ACTN1	NM_001102	"Homo sapiens actinin, alpha 1 (ACTN1), transcript variant 2, mRNA."	RefSeq	9.690794	10.137502	-2.042614	-1.362926	0.003145	0.003883	down	coding	588
7907657	RALGPS2	NM_152663	"Homo sapiens Ral GEF with PH domain and SH3 binding motif 2 (RALGPS2), mRNA."	RefSeq	5.101904	5.476468	-2.042611	-1.296447	0.00315	0.003883	down	coding	589
8126839	TNFRSF21	NM_014452	"Homo sapiens tumor necrosis factor receptor superfamily, member 21 (TNFRSF21), mRNA."	RefSeq	7.980255	7.608775	2.041881	1.293679	0.003155	0.006499	up	coding	590
7940372	TMEM109	NM_024092	"Homo sapiens transmembrane protein 109 (TMEM109), mRNA."	RefSeq	8.097381	8.530057	-2.041645	-1.349735	0.00316	0.003883	down	coding	591
8125316	FKBPL	NM_022110	"Homo sapiens FK506 binding protein like (FKBPL), mRNA."	RefSeq	5.584027	5.242544	2.041019	1.267059	0.003167	0.006499	up	coding	592
8178749	FKBPL	NM_022110	"Homo sapiens FK506 binding protein like (FKBPL), mRNA."	RefSeq	5.584027	5.242544	2.041019	1.267059	0.003167	0.006499	up	coding	593
7999468	LITAF	NM_004862	"Homo sapiens lipopolysaccharide-induced TNF factor (LITAF), transcript variant 1, mRNA."	RefSeq	7.114142	7.510496	-2.040096	-1.316178	0.003175	0.003883	down	coding	594
7937287	PSMD13	NM_002817	"Homo sapiens proteasome (prosome, macropain) 26S subunit, non-ATPase, 13 (PSMD13), transcript variant 1, mRNA."	RefSeq	7.710513	8.172639	-2.040006	-1.37757	0.003179	0.003883	down	coding	595
7899813	RBBP4	NM_005610	"Homo sapiens retinoblastoma binding protein 4 (RBBP4), transcript variant 1, mRNA."	RefSeq	8.588594	9.08684	-2.039985	-1.412496	0.003184	0.003883	down	coding	596
8072274	UQCR10	NM_013387	"Homo sapiens ubiquinol-cytochrome c reductase, complex III subunit X (UQCR10), transcript variant 1, mRNA."	RefSeq	7.678508	7.29029	2.039097	1.308775	0.003189	0.006499	up	coding	597
8149387	FAM86B1	NM_001083537	"Homo sapiens family with sequence similarity 86, member B1 (FAM86B1), transcript variant 1, mRNA."	RefSeq	6.953321	7.496406	-2.038959	-1.457084	0.003194	0.003883	down	coding	598
7995681	MMP2	NM_004530	"Homo sapiens matrix metallopeptidase 2 (gelatinase A, 72kDa gelatinase, 72kDa type IV collagenase) (MMP2), transcript variant 1, mRNA."	RefSeq	9.098336	9.512914	-2.03889	-1.332909	0.003199	0.003883	down	coding	599
8082478	COPG1	NM_016128	"Homo sapiens coatomer protein complex, subunit gamma 1 (COPG1), mRNA."	RefSeq	7.47989	7.905706	-2.038861	-1.343332	0.003204	0.003883	down	coding	600
7968254	POLR1D	NM_152705	"Homo sapiens polymerase (RNA) I polypeptide D, 16kDa (POLR1D), transcript variant 2, mRNA."	RefSeq	6.90295	6.586734	2.035913	1.245061	0.003209	0.006499	up	coding	601
8098195	MSMO1	NM_006745	"Homo sapiens methylsterol monooxygenase 1 (MSMO1), transcript variant 1, mRNA."	RefSeq	5.263623	5.843781	-2.033453	-1.495013	0.003214	0.003883	down	coding	602
7910997	EXO1	NM_130398	"Homo sapiens exonuclease 1 (EXO1), transcript variant 2, mRNA."	RefSeq	7.038011	7.430002	-2.032299	-1.312203	0.003218	0.003883	down	coding	603
7934513	AP3M1	NM_207012	"Homo sapiens adaptor-related protein complex 3, mu 1 subunit (AP3M1), transcript variant 1, mRNA."	RefSeq	6.319836	6.635666	-2.031736	-1.244728	0.003223	0.003883	down	coding	604
7980496	CEP128	NM_152446	"Homo sapiens centrosomal protein 128kDa (CEP128), mRNA."	RefSeq	5.491562	5.916471	-2.030412	-1.342488	0.003228	0.003883	down	coding	605
8047223	HSPE1	NM_002157	"Homo sapiens heat shock 10kDa protein 1 (chaperonin 10) (HSPE1), nuclear gene encoding mitochondrial protein, mRNA."	RefSeq	8.702598	8.130778	2.030348	1.486398	0.003233	0.006499	up	coding	606
7927519	TIMM23B	XM_003118952	"PREDICTED: Homo sapiens translocase of inner mitochondrial membrane 23 homolog B (yeast) (TIMM23B), mRNA."	RefSeq	8.595086	8.943106	-2.028202	-1.272813	0.003238	0.003883	down	coding	607
7912303	DFFA	NM_004401	"Homo sapiens DNA fragmentation factor, 45kDa, alpha polypeptide (DFFA), transcript variant 1, mRNA."	RefSeq	6.438543	6.880717	-2.027353	-1.35865	0.003243	0.003883	down	coding	608
7904482	SRGAP2	NM_015326	"Homo sapiens SLIT-ROBO Rho GTPase activating protein 2 (SRGAP2), transcript variant 1, mRNA."	RefSeq	9.801894	10.225038	-2.026766	-1.340846	0.003248	0.003883	down	coding	609
7955736	ESPL1	NM_012291	"Homo sapiens extra spindle pole bodies homolog 1 (S. cerevisiae) (ESPL1), mRNA."	RefSeq	5.898697	6.346174	-2.025329	-1.363653	0.003253	0.003883	down	coding	610
8031152	RPS9	NM_001013	"Homo sapiens ribosomal protein S9 (RPS9), mRNA."	RefSeq	10.168581	10.547496	-2.024786	-1.300363	0.003258	0.003883	down	coding	611
8001531	MT1G	NM_005950	"Homo sapiens metallothionein 1G (MT1G), mRNA."	RefSeq	7.247989	6.900379	2.023472	1.272451	0.003267	0.006499	up	coding	612
8150002	FBXO16	NM_172366	"Homo sapiens F-box protein 16 (FBXO16), transcript variant 1, mRNA."	RefSeq	4.627994	4.998747	-2.02095	-1.293028	0.003277	0.003883	down	coding	613
8007228	ATP6V0A1	NM_001130020	"Homo sapiens ATPase, H+ transporting, lysosomal V0 subunit a1 (ATP6V0A1), transcript variant 1, mRNA."	RefSeq	6.655657	7.125538	-2.020399	-1.384995	0.003282	0.003883	down	coding	614
8042720	CCT7	NM_006429	"Homo sapiens chaperonin containing TCP1, subunit 7 (eta) (CCT7), transcript variant 1, mRNA."	RefSeq	9.582272	9.993993	-2.020357	-1.330272	0.003287	0.003883	down	coding	615
8132592	OGDH	NM_002541	"Homo sapiens oxoglutarate (alpha-ketoglutarate) dehydrogenase (lipoamide) (OGDH), nuclear gene encoding mitochondrial protein, transcript variant 1, mRNA."	RefSeq	7.448362	7.816195	-2.020312	-1.290413	0.003292	0.003883	down	coding	616
8062623	PLCG1	NM_182811	"Homo sapiens phospholipase C, gamma 1 (PLCG1), transcript variant 2, mRNA."	RefSeq	7.513804	7.958025	-2.019928	-1.360579	0.003297	0.003883	down	coding	617
8160284	HAUS6	ENST00000380502	cdna:known chromosome:GRCh37:9:19053141:19103117:-1 gene:ENSG00000147874 gene_biotype:protein_coding transcript_biotype:protein_coding	ENSEMBL	7.930252	8.303327	-2.01972	-1.29511	0.003306	0.003883	down	coding	618
8030557	ATF5	NM_001193646	"Homo sapiens activating transcription factor 5 (ATF5), transcript variant 2, mRNA."	RefSeq	5.996169	5.649371	2.018965	1.271735	0.003311	0.006499	up	coding	619
7948088	SLC25A33	NM_032315	"Homo sapiens solute carrier family 25 (pyrimidine nucleotide carrier), member 33 (SLC25A33), nuclear gene encoding mitochondrial protein, mRNA."	RefSeq	6.487217	6.830884	-2.018202	-1.268978	0.003316	0.003883	down	coding	620
8168416	USMG5	NM_001206426	"Homo sapiens up-regulated during skeletal muscle growth 5 homolog (mouse) (USMG5), transcript variant 1, mRNA."	RefSeq	11.062859	10.587985	2.01628	1.389797	0.003326	0.006499	up	coding	621
7981427	CKB	NM_001823	"Homo sapiens creatine kinase, brain (CKB), mRNA."	RefSeq	6.948275	7.265067	-2.015939	-1.245558	0.003331	0.003883	down	coding	622
8083677	IQCJ-SCHIP1	NM_001197114	"Homo sapiens IQCJ-SCHIP1 readthrough (IQCJ-SCHIP1), transcript variant 2, mRNA."	RefSeq	6.217833	6.64039	-2.01556	-1.340301	0.00334	0.003883	down	coding	623
8020955	MOCOS	NM_017947	"Homo sapiens molybdenum cofactor sulfurase (MOCOS), mRNA."	RefSeq	7.060128	7.508517	-2.014049	-1.364516	0.003355	0.003883	down	coding	624
8115623	ATP10B	NM_025153	"Homo sapiens ATPase, class V, type 10B (ATP10B), mRNA."	RefSeq	4.418138	4.743357	-2.013337	-1.252855	0.00336	0.003883	down	coding	625
8127526	RPL39	NM_001000	"Homo sapiens ribosomal protein L39 (RPL39), mRNA."	RefSeq	10.815971	10.372234	2.012744	1.360123	0.003365	0.006499	up	coding	626
8072242	NF2	NM_000268	"Homo sapiens neurofibromin 2 (merlin) (NF2), transcript variant 1, mRNA."	RefSeq	7.597786	7.998998	-2.012307	-1.320617	0.00337	0.003883	down	coding	627
7913415	USP48	NM_032236	"Homo sapiens ubiquitin specific peptidase 48 (USP48), transcript variant 1, mRNA."	RefSeq	6.21769	6.61632	-2.01175	-1.318255	0.00338	0.003883	down	coding	628
8171901	TAB3	NM_152787	"Homo sapiens TGF-beta activated kinase 1/MAP3K7 binding protein 3 (TAB3), mRNA."	RefSeq	6.834888	7.234033	-2.009651	-1.318726	0.003384	0.003883	down	coding	629
7903162	TMEM56	NM_152487	"Homo sapiens transmembrane protein 56 (TMEM56), transcript variant 2, mRNA."	RefSeq	4.083545	4.848817	-2.008874	-1.69969	0.003389	0.003883	down	coding	630
8090772	TOPBP1	NM_007027	"Homo sapiens topoisomerase (DNA) II binding protein 1 (TOPBP1), mRNA."	RefSeq	7.513821	7.866693	-2.008801	-1.2771	0.003394	0.003883	down	coding	631
7965094	E2F7	NM_203394	"Homo sapiens E2F transcription factor 7 (E2F7), mRNA."	RefSeq	6.730081	7.109646	-2.00877	-1.30095	0.003404	0.003883	down	coding	632
8126629	GTPBP2	NM_019096	"Homo sapiens GTP binding protein 2 (GTPBP2), mRNA."	RefSeq	6.738443	7.291845	-2.008451	-1.467542	0.003409	0.003883	down	coding	633
8155864	RORB	NM_006914	"Homo sapiens RAR-related orphan receptor B (RORB), mRNA."	RefSeq	5.671347	5.320823	2.005271	1.275024	0.003414	0.00982	up	coding	634
8115524	CLINT1	NM_014666	"Homo sapiens clathrin interactor 1 (CLINT1), transcript variant 2, mRNA."	RefSeq	8.409268	8.754799	-2.005047	-1.270619	0.003419	0.003883	down	coding	635
7949765	PPP1CA	NM_002708	"Homo sapiens protein phosphatase 1, catalytic subunit, alpha isozyme (PPP1CA), transcript variant 1, mRNA."	RefSeq	8.15171	8.442684	-2.003621	-1.223465	0.003423	0.003883	down	coding	636
7969975		GENSCAN00000001432	cdna:genscan chromosome:GRCh37:13:107027419:107078426:1 transcript_biotype:protein_coding	ENSEMBL	5.362956	4.920103	2.00283	1.359289	0.003428	0.00982	up	coding	637
8165794	CD99	NM_002414	"Homo sapiens CD99 molecule (CD99), transcript variant 1, mRNA."	RefSeq	8.25752	7.880255	2.000522	1.298878	0.003445	0.00982	up	coding	638
8176360	CD99	NM_002414	"Homo sapiens CD99 molecule (CD99), transcript variant 1, mRNA."	RefSeq	8.25752	7.880255	2.000522	1.298878	0.003445	0.00982	up	coding	639
8019357	DCXR	NM_001195218	"Homo sapiens dicarbonyl/L-xylulose reductase (DCXR), transcript variant 2, mRNA."	RefSeq	8.31389	8.685201	-1.998983	-1.293528	0.003453	0.003883	down	coding	640
8068833	PDE9A	NM_002606	"Homo sapiens phosphodiesterase 9A (PDE9A), transcript variant 1, mRNA."	RefSeq	6.415187	6.794251	-1.997104	-1.300498	0.003458	0.003883	down	coding	641
8004175	TXNDC17	NM_032731	"Homo sapiens thioredoxin domain containing 17 (TXNDC17), mRNA."	RefSeq	7.557706	7.093668	1.995432	1.379397	0.003462	0.00982	up	coding	642
8007108	TMEM99	NM_001195386	"Homo sapiens transmembrane protein 99 (TMEM99), transcript variant 1, mRNA."	RefSeq	5.7613	5.291227	1.994651	1.38518	0.003467	0.00982	up	coding	643
8138741	HOXA6	NM_024014	"Homo sapiens homeobox A6 (HOXA6), mRNA."	RefSeq	6.713193	6.345002	1.994159	1.290733	0.003472	0.00982	up	coding	644
8067007	TMSB4X	NM_021109	"Homo sapiens thymosin beta 4, X-linked (TMSB4X), mRNA."	RefSeq	7.351702	6.814563	1.993895	1.451092	0.003477	0.00982	up	coding	645
7920317	ILF2	NM_004515	"Homo sapiens interleukin enhancer binding factor 2, 45kDa (ILF2), transcript variant 1, mRNA."	RefSeq	9.644782	10.059457	-1.993319	-1.332998	0.003482	0.003883	down	coding	646
7915733	PRDX1	NM_181697	"Homo sapiens peroxiredoxin 1 (PRDX1), transcript variant 3, mRNA."	RefSeq	9.725906	10.016066	-1.991351	-1.222776	0.003487	0.003883	down	coding	647
7957023	LYZ	NM_000239	"Homo sapiens lysozyme (LYZ), mRNA."	RefSeq	5.534214	6.040382	-1.990332	-1.420273	0.003492	0.003883	down	coding	648
7906307	KIRREL	ENST00000368172	cdna:putative chromosome:GRCh37:1:158056470:158070052:1 gene:ENSG00000183853 gene_biotype:protein_coding transcript_biotype:protein_coding	ENSEMBL	7.407267	7.871208	-1.989086	-1.379305	0.003502	0.003883	down	coding	649
7906197	HAPLN2	NM_021817	"Homo sapiens hyaluronan and proteoglycan link protein 2 (HAPLN2), mRNA."	RefSeq	5.388712	5.092707	1.987797	1.22774	0.003506	0.00982	up	coding	650
7969569	SLITRK5	NM_015567	"Homo sapiens SLIT and NTRK-like family, member 5 (SLITRK5), mRNA."	RefSeq	6.458577	6.056353	1.986364	1.321543	0.003511	0.00982	up	coding	651
7929201	BTAF1	NM_003972	"Homo sapiens BTAF1 RNA polymerase II, B-TFIID transcription factor-associated, 170kDa (Mot1 homolog, S. cerevisiae) (BTAF1), mRNA."	RefSeq	7.16974	7.506229	-1.986267	-1.26268	0.003516	0.003883	down	coding	652
8123936	NEDD9	NM_006403	"Homo sapiens neural precursor cell expressed, developmentally down-regulated 9 (NEDD9), transcript variant 1, mRNA."	RefSeq	5.603919	6.000445	-1.98624	-1.316334	0.003521	0.003883	down	coding	653
7928999	LIPN	NM_001102469	"Homo sapiens lipase, family member N (LIPN), mRNA."	RefSeq	3.043432	2.716474	1.986111	1.254366	0.003526	0.00982	up	coding	654
8147883	ENY2	NM_020189	"Homo sapiens enhancer of yellow 2 homolog (Drosophila) (ENY2), transcript variant 1, mRNA."	RefSeq	7.871962	7.380241	1.984979	1.406122	0.003531	0.00982	up	coding	655
8043480	LOC642424	XM_003403621	"PREDICTED: Homo sapiens ig kappa chain V-I region Walker-like (LOC642424), mRNA."	RefSeq	5.535803	6.019528	-1.984862	-1.398349	0.003536	0.003883	down	coding	656
8120402	BAG2	NM_004282	"Homo sapiens BCL2-associated athanogene 2 (BAG2), mRNA."	RefSeq	7.41835	7.807182	-1.983452	-1.309334	0.003541	0.004976	down	coding	657
7967736	POLE	NM_006231	"Homo sapiens polymerase (DNA directed), epsilon, catalytic subunit (POLE), mRNA."	RefSeq	6.554403	6.876341	-1.983371	-1.250008	0.003545	0.004976	down	coding	658
7987225	NOP10	NM_018648	"Homo sapiens NOP10 ribonucleoprotein homolog (yeast) (NOP10), mRNA."	RefSeq	10.636804	10.11114	1.983309	1.439596	0.00355	0.00982	up	coding	659
7932985	NRP1	NM_003873	"Homo sapiens neuropilin 1 (NRP1), transcript variant 1, mRNA."	RefSeq	6.374237	6.030752	1.983237	1.268818	0.003555	0.00982	up	coding	660
7992594	CCNF	NM_001761	"Homo sapiens cyclin F (CCNF), mRNA."	RefSeq	5.975338	6.329957	-1.982926	-1.278648	0.00356	0.004976	down	coding	661
8021914	ADNP2	NM_014913	"Homo sapiens ADNP homeobox 2 (ADNP2), mRNA."	RefSeq	4.750029	5.183297	-1.980288	-1.350288	0.00357	0.004976	down	coding	662
8101718	PIGY	NM_032906	"Homo sapiens phosphatidylinositol glycan anchor biosynthesis, class Y (PIGY), nuclear gene encoding mitochondrial protein, transcript variant 1, mRNA."	RefSeq	8.313043	7.903186	1.979827	1.328554	0.003575	0.00982	up	coding	663
8090637		GENSCAN00000025765	cdna:genscan chromosome:GRCh37:3:129740612:129758238:-1 transcript_biotype:protein_coding	ENSEMBL	5.414899	4.904649	1.979581	1.424298	0.00358	0.00982	up	coding	664
8142878	CDC26	NM_139286	"Homo sapiens cell division cycle 26 homolog (S. cerevisiae) (CDC26), mRNA."	RefSeq	7.109212	6.503348	1.978516	1.521891	0.003585	0.00982	up	coding	665
8026339	SNRPG	NM_003096	"Homo sapiens small nuclear ribonucleoprotein polypeptide G (SNRPG), mRNA."	RefSeq	9.080516	8.423041	1.978501	1.577319	0.003589	0.00982	up	coding	666
7974814	TRMT5	NM_020810	"Homo sapiens tRNA methyltransferase 5 homolog (S. cerevisiae) (TRMT5), mRNA."	RefSeq	3.851718	3.283002	1.978458	1.483203	0.003594	0.00982	up	coding	667
8057394	SESTD1	NM_178123	"Homo sapiens SEC14 and spectrin domains 1 (SESTD1), mRNA."	RefSeq	5.51879	5.912944	-1.978047	-1.314173	0.003599	0.004976	down	coding	668
7962146	FAM60A	NM_021238	"Homo sapiens family with sequence similarity 60, member A (FAM60A), transcript variant 2, mRNA."	RefSeq	6.921654	7.476335	-1.978004	-1.468843	0.003604	0.004976	down	coding	669
8134454	BRI3	NM_015379	"Homo sapiens brain protein I3 (BRI3), transcript variant 1, mRNA."	RefSeq	7.859383	7.445675	1.975263	1.332105	0.003609	0.00982	up	coding	670
7935627	GOT1	NM_002079	"Homo sapiens glutamic-oxaloacetic transaminase 1, soluble (aspartate aminotransferase 1) (GOT1), mRNA."	RefSeq	7.233937	7.67314	-1.975208	-1.355856	0.003614	0.004976	down	coding	671
8046380	ITGA6	NM_000210	"Homo sapiens integrin, alpha 6 (ITGA6), transcript variant 2, mRNA."	RefSeq	8.711846	9.018607	-1.97453	-1.236927	0.003619	0.004976	down	coding	672
7972438	RNF113B	NM_178861	"Homo sapiens ring finger protein 113B (RNF113B), mRNA."	RefSeq	5.257505	4.815559	1.974529	1.358436	0.003624	0.00982	up	coding	673
7951144	CCDC82	NM_024725	"Homo sapiens coiled-coil domain containing 82 (CCDC82), mRNA."	RefSeq	6.259963	6.577899	-1.970551	-1.246546	0.003628	0.004976	down	coding	674
8005994	ERAL1	NM_005702	"Homo sapiens Era G-protein-like 1 (E. coli) (ERAL1), mRNA."	RefSeq	7.220651	7.728839	-1.969273	-1.422262	0.003633	0.004976	down	coding	675
8063171		GENSCAN00000027677	cdna:genscan chromosome:GRCh37:20:45108995:45121279:1 transcript_biotype:protein_coding	ENSEMBL	2.492412	1.98233	1.968288	1.424131	0.003643	0.00982	up	coding	676
8153424	C8orf73	NM_001100878	"Homo sapiens chromosome 8 open reading frame 73 (C8orf73), mRNA."	RefSeq	5.460996	4.882733	1.968043	1.49305	0.003648	0.00982	up	coding	677
8059244	CHPF	NM_024536	"Homo sapiens chondroitin polymerizing factor (CHPF), transcript variant 1, mRNA."	RefSeq	7.431286	7.063572	1.968009	1.290307	0.003653	0.00982	up	coding	678
8159642	TUBB4B	NM_006088	"Homo sapiens tubulin, beta 4B class IVb (TUBB4B), mRNA."	RefSeq	10.642522	11.118399	-1.966589	-1.390764	0.003658	0.004976	down	coding	679
7900382	CAP1	NM_006367	"Homo sapiens CAP, adenylate cyclase-associated protein 1 (yeast) (CAP1), transcript variant 1, mRNA."	RefSeq	9.705456	10.075269	-1.966065	-1.292185	0.003663	0.004976	down	coding	680
7952132	SLC37A4	NM_001164277	"Homo sapiens solute carrier family 37 (glucose-6-phosphate transporter), member 4 (SLC37A4), transcript variant 1, mRNA."	RefSeq	5.781535	6.273867	-1.966029	-1.406717	0.003667	0.004976	down	coding	681
8007607	RUNDC3A	NM_006695	"Homo sapiens RUN domain containing 3A (RUNDC3A), transcript variant 2, mRNA."	RefSeq	5.18714	4.849011	1.965886	1.264116	0.003677	0.00982	up	coding	682
8161446	FAM27E3	ENST00000377529	cdna:known chromosome:GRCh37:9:45733559:45734896:1 gene:ENSG00000204807 gene_biotype:protein_coding transcript_biotype:protein_coding	ENSEMBL	6.918541	7.295429	-1.965644	-1.298538	0.003682	0.004976	down	coding	683
8174710	RPL39	NM_001000	"Homo sapiens ribosomal protein L39 (RPL39), mRNA."	RefSeq	10.753913	10.31984	1.964894	1.351042	0.003702	0.00982	up	coding	684
8125752	CUTA	NM_001014433	"Homo sapiens cutA divalent cation tolerance homolog (E. coli) (CUTA), transcript variant 1, mRNA."	RefSeq	7.252563	6.938811	1.963233	1.242935	0.003711	0.00982	up	coding	685
8078312	CMC1	NM_182523	"Homo sapiens COX assembly mitochondrial protein 1 homolog (S. cerevisiae) (CMC1), nuclear gene encoding mitochondrial protein, mRNA."	RefSeq	5.748576	5.233861	1.963025	1.428713	0.003716	0.00982	up	coding	686
7978824	RPS29	NM_001030001	"Homo sapiens ribosomal protein S29 (RPS29), transcript variant 2, mRNA."	RefSeq	6.76676	6.379367	1.960952	1.308028	0.003721	0.00982	up	coding	687
7942073	IGHMBP2	NM_002180	"Homo sapiens immunoglobulin mu binding protein 2 (IGHMBP2), mRNA."	RefSeq	5.588756	5.892452	-1.960103	-1.234302	0.003726	0.004976	down	coding	688
7989037	CCPG1	NM_004748	"Homo sapiens cell cycle progression 1 (CCPG1), transcript variant 1, mRNA."	RefSeq	5.765847	6.094277	-1.959241	-1.255646	0.003736	0.004976	down	coding	689
8103524	TMEM192	NM_001100389	"Homo sapiens transmembrane protein 192 (TMEM192), mRNA."	RefSeq	6.696812	6.326122	1.958188	1.292971	0.003741	0.00982	up	coding	690
7916862	WLS	NM_001193334	"Homo sapiens wntless homolog (Drosophila) (WLS), transcript variant 3, mRNA."	RefSeq	7.376254	7.804949	-1.957264	-1.346015	0.003746	0.004976	down	coding	691
7962185	AMN1	NM_001113402	"Homo sapiens antagonist of mitotic exit network 1 homolog (S. cerevisiae) (AMN1), transcript variant 1, mRNA."	RefSeq	5.808076	5.423878	1.956865	1.305134	0.00375	0.00982	up	coding	692
8160857	SIGMAR1	NM_147157	"Homo sapiens sigma non-opioid intracellular receptor 1 (SIGMAR1), transcript variant 2, mRNA."	RefSeq	7.683967	8.341385	-1.952306	-1.577258	0.003755	0.004976	down	coding	693
7929282	HHEX	NM_002729	"Homo sapiens hematopoietically expressed homeobox (HHEX), mRNA."	RefSeq	6.443357	6.814722	-1.951875	-1.293576	0.00376	0.004976	down	coding	694
8108301	KIF20A	NM_005733	"Homo sapiens kinesin family member 20A (KIF20A), mRNA."	RefSeq	7.223276	7.725518	-1.951295	-1.416413	0.00377	0.004976	down	coding	695
8003679	RPA1	NM_002945	"Homo sapiens replication protein A1, 70kDa (RPA1), mRNA."	RefSeq	6.60565	6.917394	-1.950593	-1.241207	0.003775	0.004976	down	coding	696
8144036	XRCC2	NM_005431	"Homo sapiens X-ray repair complementing defective repair in Chinese hamster cells 2 (XRCC2), mRNA."	RefSeq	6.863209	7.167483	-1.949428	-1.234798	0.00378	0.004976	down	coding	697
7901363	CDKN2C	NM_001262	"Homo sapiens cyclin-dependent kinase inhibitor 2C (p18, inhibits CDK4) (CDKN2C), transcript variant 1, mRNA."	RefSeq	5.488367	4.960639	1.947792	1.441657	0.003785	0.00982	up	coding	698
7900833	KDM4A	NM_014663	"Homo sapiens lysine (K)-specific demethylase 4A (KDM4A), mRNA."	RefSeq	6.921272	7.26355	-1.94744	-1.267756	0.003789	0.004976	down	coding	699
8115346	ATOX1	NM_004045	"Homo sapiens ATX1 antioxidant protein 1 homolog (yeast) (ATOX1), mRNA."	RefSeq	9.165013	8.777074	1.945696	1.308523	0.003794	0.00982	up	coding	700
8054437	ANAPC1	NM_022662	"Homo sapiens anaphase promoting complex subunit 1 (ANAPC1), mRNA."	RefSeq	4.704137	5.193914	-1.944998	-1.404228	0.003804	0.004976	down	coding	701
7907370	DNM3	NM_001136127	"Homo sapiens dynamin 3 (DNM3), transcript variant 2, mRNA."	RefSeq	4.893691	5.28853	-1.944682	-1.314797	0.003809	0.004976	down	coding	702
8109141	GRPEL2	NM_152407	"Homo sapiens GrpE-like 2, mitochondrial (E. coli) (GRPEL2), nuclear gene encoding mitochondrial protein, mRNA."	RefSeq	6.859963	7.407907	-1.944441	-1.462001	0.003814	0.004976	down	coding	703
7937915	RRM1	NM_001033	"Homo sapiens ribonucleotide reductase M1 (RRM1), mRNA."	RefSeq	7.441743	7.821407	-1.943805	-1.301039	0.003824	0.004976	down	coding	704
8062206	ROMO1	NM_080748	"Homo sapiens reactive oxygen species modulator 1 (ROMO1), nuclear gene encoding mitochondrial protein, mRNA."	RefSeq	7.911793	7.502954	1.943732	1.327617	0.003829	0.00982	up	coding	705
7928444	VCL	NM_014000	"Homo sapiens vinculin (VCL), transcript variant 1, mRNA."	RefSeq	6.402761	6.752498	-1.942518	-1.274328	0.003833	0.004976	down	coding	706
8145922	DDHD2	NM_015214	"Homo sapiens DDHD domain containing 2 (DDHD2), transcript variant 1, mRNA."	RefSeq	5.766137	6.089193	-1.941905	-1.250978	0.003838	0.004976	down	coding	707
7929334	CEP55	NM_018131	"Homo sapiens centrosomal protein 55kDa (CEP55), transcript variant 1, mRNA."	RefSeq	7.607714	7.929801	-1.941777	-1.250138	0.003843	0.004976	down	coding	708
7935679	CPN1	NM_001308	"Homo sapiens carboxypeptidase N, polypeptide 1 (CPN1), mRNA."	RefSeq	5.32201	5.829336	-1.941697	-1.421413	0.003848	0.004976	down	coding	709
7945182	APLP2	NM_001243299	"Homo sapiens amyloid beta (A4) precursor-like protein 2 (APLP2), transcript variant 7, mRNA."	RefSeq	8.192698	8.681151	-1.941236	-1.40294	0.003853	0.004976	down	coding	710
8094874		GENSCAN00000006859	cdna:genscan chromosome:GRCh37:4:43900235:43901368:1 transcript_biotype:protein_coding	ENSEMBL	5.930069	5.317879	1.940661	1.528578	0.003858	0.00982	up	coding	711
8044682		GENSCAN00000041916	cdna:genscan chromosome:GRCh37:2:114415485:114416252:1 transcript_biotype:protein_coding	ENSEMBL	4.133533	3.555203	1.940284	1.49312	0.003863	0.00982	up	coding	712
7935462	EXOSC1	NM_016046	"Homo sapiens exosome component 1 (EXOSC1), mRNA."	RefSeq	7.711417	8.121689	-1.939761	-1.328936	0.003868	0.004976	down	coding	713
8082120	DIRC2	NM_032839	"Homo sapiens disrupted in renal carcinoma 2 (DIRC2), mRNA."	RefSeq	6.391804	6.715204	-1.939192	-1.251276	0.003872	0.004976	down	coding	714
8171006	BRCC3	NM_024332	"Homo sapiens BRCA1/BRCA2-containing complex, subunit 3 (BRCC3), transcript variant 1, mRNA."	RefSeq	5.737767	6.310782	-1.939166	-1.487629	0.003877	0.004976	down	coding	715
8005444		ENST00000407600	cdna:known chromosome:GRCh37:17:18314473:18317694:1 gene:ENSG00000220161 gene_biotype:protein_coding transcript_biotype:protein_coding	ENSEMBL	5.826293	5.377669	1.939106	1.364738	0.003882	0.00982	up	coding	716
7914270	LAPTM5	NM_006762	"Homo sapiens lysosomal protein transmembrane 5 (LAPTM5), mRNA."	RefSeq	4.871053	5.318186	-1.938772	-1.363328	0.003887	0.004976	down	coding	717
7980744	RPS6KA5	NM_004755	"Homo sapiens ribosomal protein S6 kinase, 90kDa, polypeptide 5 (RPS6KA5), transcript variant 1, mRNA."	RefSeq	4.818119	5.297212	-1.938271	-1.393867	0.003892	0.004976	down	coding	718
8012896	PMP22	NM_153321	"Homo sapiens peripheral myelin protein 22 (PMP22), transcript variant 2, mRNA."	RefSeq	9.416643	9.882134	-1.9376	-1.380787	0.003897	0.004976	down	coding	719
7916568	DAB1	ENST00000485760	cdna:known chromosome:GRCh37:1:57463572:59012406:-1 gene:ENSG00000173406 gene_biotype:protein_coding transcript_biotype:processed_transcript	ENSEMBL	4.12025	3.721246	1.937579	1.318597	0.003902	0.00982	up	coding	720
8094372	SOD3	NM_003102	"Homo sapiens superoxide dismutase 3, extracellular (SOD3), mRNA."	RefSeq	5.890484	5.50134	1.935594	1.309617	0.003911	0.00982	up	coding	721
7960117	PXMP2	NM_018663	"Homo sapiens peroxisomal membrane protein 2, 22kDa (PXMP2), mRNA."	RefSeq	7.283851	7.558545	-1.935535	-1.209737	0.003916	0.004976	down	coding	722
8174201	BEX1	NM_018476	"Homo sapiens brain expressed, X-linked 1 (BEX1), mRNA."	RefSeq	6.561104	6.007081	1.935045	1.468175	0.003921	0.00982	up	coding	723
8172280	SLC9A7	NM_001257291	"Homo sapiens solute carrier family 9, subfamily A (NHE7, cation proton antiporter 7), member 7 (SLC9A7), transcript variant 1, mRNA."	RefSeq	5.904962	6.398215	-1.934641	-1.407615	0.003926	0.004976	down	coding	724
8053064	MOB1A	NM_018221	"Homo sapiens MOB kinase activator 1A (MOB1A), mRNA."	RefSeq	8.192665	8.521009	-1.933909	-1.255571	0.003931	0.004976	down	coding	725
8139198	RWDD4	NM_152682	"Homo sapiens RWD domain containing 4 (RWDD4), mRNA."	RefSeq	8.400789	7.999931	1.933885	1.320293	0.003936	0.00982	up	coding	726
7953835	KLRG1	NM_005810	"Homo sapiens killer cell lectin-like receptor subfamily G, member 1 (KLRG1), mRNA."	RefSeq	3.867114	4.214731	-1.933697	-1.272457	0.003941	0.004976	down	coding	727
7992789	TNFRSF12A	NM_016639	"Homo sapiens tumor necrosis factor receptor superfamily, member 12A (TNFRSF12A), mRNA."	RefSeq	8.412797	8.772803	-1.932697	-1.283431	0.003946	0.004976	down	coding	728
8176093	LAGE3	NM_006014	"Homo sapiens L antigen family, member 3 (LAGE3), mRNA."	RefSeq	6.776431	6.408121	1.932685	1.29084	0.003951	0.00982	up	coding	729
7954653	TSPAN11	NM_001080509	"Homo sapiens tetraspanin 11 (TSPAN11), mRNA."	RefSeq	6.685754	6.27191	1.93209	1.332231	0.003955	0.00982	up	coding	730
8110018	RPL26L1	NM_016093	"Homo sapiens ribosomal protein L26-like 1 (RPL26L1), mRNA."	RefSeq	6.266085	5.716688	1.93176	1.463474	0.00396	0.00982	up	coding	731
8107769	SLC12A2	ENST00000262461	cdna:known chromosome:GRCh37:5:127419458:127525380:1 gene:ENSG00000064651 gene_biotype:protein_coding transcript_biotype:protein_coding	ENSEMBL	7.100582	7.512075	-1.931582	-1.330062	0.003965	0.004976	down	coding	732
8163402	PTBP3	NM_005156	"Homo sapiens polypyrimidine tract binding protein 3 (PTBP3), transcript variant 1, mRNA."	RefSeq	6.557283	6.897573	-1.929272	-1.266011	0.00397	0.004976	down	coding	733
8108166	TXNDC15	NM_024715	"Homo sapiens thioredoxin domain containing 15 (TXNDC15), mRNA."	RefSeq	7.819689	7.436979	1.92742	1.303789	0.003975	0.00982	up	coding	734
8119357	DAAM2	NM_015345	"Homo sapiens dishevelled associated activator of morphogenesis 2 (DAAM2), transcript variant 2, mRNA."	RefSeq	5.726077	5.384118	1.92706	1.267476	0.00398	0.00982	up	coding	735
7943530	GRIA4	NM_001077243	"Homo sapiens glutamate receptor, ionotropic, AMPA 4 (GRIA4), transcript variant 2, mRNA."	RefSeq	3.449573	3.056765	1.925022	1.312947	0.003985	0.00982	up	coding	736
8175871	L1CAM	NM_000425	"Homo sapiens L1 cell adhesion molecule (L1CAM), transcript variant 1, mRNA."	RefSeq	6.614749	6.940661	-1.924935	-1.253457	0.00399	0.004976	down	coding	737
8121087	PM20D2	NM_001010853	"Homo sapiens peptidase M20 domain containing 2 (PM20D2), mRNA."	RefSeq	6.146432	6.564309	-1.924241	-1.33596	0.003994	0.004976	down	coding	738
8085233	RPUSD3	NM_173659	"Homo sapiens RNA pseudouridylate synthase domain containing 3 (RPUSD3), transcript variant 1, mRNA."	RefSeq	6.889824	7.319914	-1.923975	-1.347318	0.003999	0.004976	down	coding	739
8062492	RALGAPB	NM_020336	"Homo sapiens Ral GTPase activating protein, beta subunit (non-catalytic) (RALGAPB), mRNA."	RefSeq	7.711654	8.064836	-1.923774	-1.277375	0.004004	0.004976	down	coding	740
8090490	RPN1	NM_002950	"Homo sapiens ribophorin I (RPN1), mRNA."	RefSeq	8.441818	8.745574	-1.922811	-1.234354	0.004009	0.004976	down	coding	741
7937020	MKI67	NM_002417	"Homo sapiens antigen identified by monoclonal antibody Ki-67 (MKI67), transcript variant 1, mRNA."	RefSeq	8.297795	8.616274	-1.922774	-1.247015	0.004014	0.004976	down	coding	742
8115234	ANXA6	NM_001155	"Homo sapiens annexin A6 (ANXA6), transcript variant 1, mRNA."	RefSeq	7.619347	8.039054	-1.922123	-1.337656	0.004019	0.004976	down	coding	743
7999588	PLA2G10	NM_003561	"Homo sapiens phospholipase A2, group X (PLA2G10), mRNA."	RefSeq	3.814177	3.18549	1.921719	1.546158	0.004024	0.00982	up	coding	744
8072979	POLR2F	NM_021974	"Homo sapiens polymerase (RNA) II (DNA directed) polypeptide F (POLR2F), mRNA."	RefSeq	9.217578	8.844348	1.920497	1.295249	0.004029	0.00982	up	coding	745
7962783	ASB8	NM_024095	"Homo sapiens ankyrin repeat and SOCS box containing 8 (ASB8), mRNA."	RefSeq	6.176938	6.882657	-1.91986	-1.630957	0.004033	0.004976	down	coding	746
7963212	SLC11A2	NM_001174125	"Homo sapiens solute carrier family 11 (proton-coupled divalent metal ion transporters), member 2 (SLC11A2), transcript variant 1, mRNA."	RefSeq	5.464031	5.822641	-1.917587	-1.282189	0.004043	0.004976	down	coding	747
7931728	LARP4B	NM_015155	"Homo sapiens La ribonucleoprotein domain family, member 4B (LARP4B), mRNA."	RefSeq	6.556879	6.907371	-1.916979	-1.274995	0.004048	0.004976	down	coding	748
7954460	LYRM5	NM_001001660	"Homo sapiens LYR motif containing 5 (LYRM5), mRNA."	RefSeq	6.542536	6.019652	1.914971	1.436825	0.004053	0.00982	up	coding	749
7937330	IFITM2	NM_006435	"Homo sapiens interferon induced transmembrane protein 2 (IFITM2), mRNA."	RefSeq	8.13032	7.728201	1.91228	1.321447	0.004063	0.00982	up	coding	750
7915485	EBNA1BP2	NM_001159936	"Homo sapiens EBNA1 binding protein 2 (EBNA1BP2), transcript variant 1, mRNA."	RefSeq	8.388299	8.821317	-1.911028	-1.350055	0.004068	0.004976	down	coding	751
8121312	C6orf203	NM_016487	"Homo sapiens chromosome 6 open reading frame 203 (C6orf203), transcript variant 1, mRNA."	RefSeq	5.906474	5.497406	1.910492	1.327827	0.004073	0.00982	up	coding	752
8160557		GENSCAN00000030957	cdna:genscan chromosome:GRCh37:9:30831876:30868816:-1 transcript_biotype:protein_coding	ENSEMBL	11.125993	10.722599	1.909239	1.322615	0.004082	0.00982	up	coding	753
8157038	SLC44A1	NM_080546	"Homo sapiens solute carrier family 44, member 1 (SLC44A1), mRNA."	RefSeq	7.849812	7.398606	1.909223	1.367183	0.004087	0.00982	up	coding	754
7903565	GPSM2	NM_013296	"Homo sapiens G-protein signaling modulator 2 (GPSM2), mRNA."	RefSeq	6.412972	6.795563	-1.909111	-1.303681	0.004092	0.004976	down	coding	755
8071212	CDC45	NM_001178010	"Homo sapiens cell division cycle 45 homolog (S. cerevisiae) (CDC45), transcript variant 1, mRNA."	RefSeq	6.613116	6.91853	-1.908434	-1.235773	0.004097	0.004976	down	coding	756
8151898	C8orf37	NM_177965	"Homo sapiens chromosome 8 open reading frame 37 (C8orf37), mRNA."	RefSeq	4.226018	4.745018	-1.907861	-1.432961	0.004102	0.004976	down	coding	757
8001197	NETO2	NM_001201477	"Homo sapiens neuropilin (NRP) and tolloid (TLL)-like 2 (NETO2), transcript variant 2, mRNA."	RefSeq	7.710176	8.129859	-1.907498	-1.337633	0.004107	0.004976	down	coding	758
8135734	CPED1	NM_024913	"Homo sapiens cadherin-like and PC-esterase domain containing 1 (CPED1), transcript variant 1, mRNA."	RefSeq	4.063561	3.614179	1.907445	1.365455	0.004112	0.00982	up	coding	759
7901447	PRPF38A	NM_032864	"Homo sapiens PRP38 pre-mRNA processing factor 38 (yeast) domain containing A (PRPF38A), mRNA."	RefSeq	7.92228	8.38922	-1.906882	-1.382174	0.004116	0.004976	down	coding	760
8167261	SSX4	NM_005636	"Homo sapiens synovial sarcoma, X breakpoint 4 (SSX4), transcript variant 1, mRNA."	RefSeq	4.321004	4.765703	-1.906522	-1.361031	0.004121	0.004976	down	coding	761
7909011	MDM4	NM_002393	"Homo sapiens Mdm4 p53 binding protein homolog (mouse) (MDM4), transcript variant 1, mRNA."	RefSeq	7.216722	7.530441	-1.906269	-1.242908	0.004126	0.004976	down	coding	762
8129458	ARHGAP18	NM_033515	"Homo sapiens Rho GTPase activating protein 18 (ARHGAP18), mRNA."	RefSeq	6.535598	6.879835	-1.90588	-1.269479	0.004131	0.004976	down	coding	763
8000823	SMG1	NM_015092	"Homo sapiens smg-1 homolog, phosphatidylinositol 3-kinase-related kinase (C. elegans) (SMG1), mRNA."	RefSeq	9.11681	9.440381	-1.90495	-1.251425	0.004141	0.004976	down	coding	764
8096116	AGPAT9	NM_032717	"Homo sapiens 1-acylglycerol-3-phosphate O-acyltransferase 9 (AGPAT9), transcript variant 1, mRNA."	RefSeq	7.940706	8.277296	-1.903029	-1.262769	0.004151	0.004976	down	coding	765
8081786	QTRTD1	NM_024638	"Homo sapiens queuine tRNA-ribosyltransferase domain containing 1 (QTRTD1), transcript variant 1, mRNA."	RefSeq	5.99776	6.384727	-1.902818	-1.307641	0.004155	0.004976	down	coding	766
7979982		GENSCAN00000028697	cdna:genscan chromosome:GRCh37:14:73392436:73396638:-1 transcript_biotype:protein_coding	ENSEMBL	5.452774	4.980147	1.902609	1.387634	0.004165	0.00982	up	coding	767
8086961	PFKFB4	ENST00000232375	cdna:known chromosome:GRCh37:3:48555117:48594323:-1 gene:ENSG00000114268 gene_biotype:protein_coding transcript_biotype:protein_coding	ENSEMBL	6.348159	6.727627	-1.901962	-1.300862	0.00417	0.004976	down	coding	768
7916590	AK2	NM_013411	"Homo sapiens adenylate kinase 2 (AK2), nuclear gene encoding mitochondrial protein, transcript variant 2, mRNA."	RefSeq	9.51441	9.953371	-1.900837	-1.355627	0.004185	0.004976	down	coding	769
7900235	MACF1	NM_012090	"Homo sapiens microtubule-actin crosslinking factor 1 (MACF1), transcript variant 1, mRNA."	RefSeq	7.586333	7.966776	-1.900586	-1.301741	0.00419	0.004976	down	coding	770
7968297	POMP	NM_015932	"Homo sapiens proteasome maturation protein (POMP), mRNA."	RefSeq	9.342958	9.013233	1.899865	1.256774	0.004195	0.00982	up	coding	771
8112687	COL4A3BP	NM_005713	"Homo sapiens collagen, type IV, alpha 3 (Goodpasture antigen) binding protein (COL4A3BP), transcript variant 1, mRNA."	RefSeq	7.225935	6.868595	1.899519	1.281062	0.004199	0.00982	up	coding	772
8160531	C9orf72	NM_001256054	"Homo sapiens chromosome 9 open reading frame 72 (C9orf72), transcript variant 3, mRNA."	RefSeq	4.366253	4.730758	-1.89924	-1.28744	0.004204	0.004976	down	coding	773
8166805	ATP6AP2	NM_005765	"Homo sapiens ATPase, H+ transporting, lysosomal accessory protein 2 (ATP6AP2), mRNA."	RefSeq	8.639155	8.357868	1.899144	1.215279	0.004209	0.00982	up	coding	774
7923378	CSRP1	NM_001193570	"Homo sapiens cysteine and glycine-rich protein 1 (CSRP1), transcript variant 3, mRNA."	RefSeq	8.23059	8.551195	-1.898259	-1.248854	0.004219	0.004976	down	coding	775
8043890	NMS	NM_001011717	"Homo sapiens neuromedin S (NMS), mRNA."	RefSeq	4.241559	3.911347	1.898174	1.257198	0.004224	0.00982	up	coding	776
8004521	MPDU1	NM_004870	"Homo sapiens mannose-P-dolichol utilization defect 1 (MPDU1), transcript variant 1, mRNA."	RefSeq	8.017786	8.532272	-1.897995	-1.428485	0.004229	0.004976	down	coding	777
7909603	NENF	NM_013349	"Homo sapiens neudesin neurotrophic factor (NENF), transcript variant 1, mRNA."	RefSeq	8.14097	7.77287	1.897299	1.290651	0.004234	0.00982	up	coding	778
8066074	DSN1	NM_024918	"Homo sapiens DSN1, MIND kinetochore complex component, homolog (S. cerevisiae) (DSN1), transcript variant 3, mRNA."	RefSeq	6.659924	6.997963	-1.897116	-1.264037	0.004238	0.004976	down	coding	779
7899424	ATPIF1	NM_016311	"Homo sapiens ATPase inhibitory factor 1 (ATPIF1), nuclear gene encoding mitochondrial protein, transcript variant 1, mRNA."	RefSeq	6.763442	6.371582	1.896813	1.312083	0.004243	0.00982	up	coding	780
7961069	CLECL1	NM_001253750	"Homo sapiens C-type lectin-like 1 (CLECL1), transcript variant 3, mRNA."	RefSeq	3.001671	2.525931	1.89666	1.390631	0.004248	0.00982	up	coding	781
8158372	SET	NM_001248000	"Homo sapiens SET nuclear oncogene (SET), transcript variant 3, mRNA."	RefSeq	9.66681	9.952913	-1.895567	-1.219342	0.004253	0.004976	down	coding	782
8062545	ACTR5	NM_024855	"Homo sapiens ARP5 actin-related protein 5 homolog (yeast) (ACTR5), mRNA."	RefSeq	5.563938	5.892937	-1.895508	-1.256142	0.004258	0.004976	down	coding	783
7962212	PKP2	NM_004572	"Homo sapiens plakophilin 2 (PKP2), transcript variant 2b, mRNA."	RefSeq	4.928282	5.392612	-1.89414	-1.379676	0.004263	0.004976	down	coding	784
7952394	OR8D2	NM_001002918	"Homo sapiens olfactory receptor, family 8, subfamily D, member 2 (OR8D2), mRNA."	RefSeq	3.586718	3.146592	1.893424	1.356723	0.004268	0.00982	up	coding	785
7922994	FAM5C	NM_199051	"Homo sapiens family with sequence similarity 5, member C (FAM5C), mRNA."	RefSeq	3.27358	2.855227	1.893258	1.3364	0.004273	0.00982	up	coding	786
8165024	C9orf116	NM_144654	"Homo sapiens chromosome 9 open reading frame 116 (C9orf116), transcript variant 2, mRNA."	RefSeq	5.771916	5.455807	1.892574	1.244968	0.004282	0.00982	up	coding	787
8135601	MET	NM_001127500	"Homo sapiens met proto-oncogene (hepatocyte growth factor receptor) (MET), transcript variant 1, mRNA."	RefSeq	6.324417	6.761626	-1.892368	-1.353982	0.004287	0.004976	down	coding	788
7928705	TSPAN14	NM_030927	"Homo sapiens tetraspanin 14 (TSPAN14), transcript variant 1, mRNA."	RefSeq	7.494549	7.84253	-1.891706	-1.272778	0.004292	0.004976	down	coding	789
8010918	VPS53	NM_001128159	"Homo sapiens vacuolar protein sorting 53 homolog (S. cerevisiae) (VPS53), transcript variant 1, mRNA."	RefSeq	7.041648	6.764307	1.891383	1.211959	0.004302	0.00982	up	coding	790
8131406	RAC1	NM_018890	"Homo sapiens ras-related C3 botulinum toxin substrate 1 (rho family, small GTP binding protein Rac1) (RAC1), transcript variant Rac1b, mRNA."	RefSeq	6.652773	7.077687	-1.891256	-1.342492	0.004307	0.004976	down	coding	791
7902104	PDE4B	NM_002600	"Homo sapiens phosphodiesterase 4B, cAMP-specific (PDE4B), transcript variant a, mRNA."	RefSeq	5.747755	5.396244	1.89101	1.275897	0.004312	0.00982	up	coding	792
8136977		GENSCAN00000023650	cdna:genscan chromosome:GRCh37:7:143839228:143855252:1 transcript_biotype:protein_coding	ENSEMBL	3.705726	3.394532	1.889874	1.240734	0.004317	0.00982	up	coding	793
7957386	ACSS3	NM_024560	"Homo sapiens acyl-CoA synthetase short-chain family member 3 (ACSS3), mRNA."	RefSeq	5.742555	6.284775	-1.889571	-1.456212	0.004321	0.004976	down	coding	794
8121251	LIN28B	NM_001004317	"Homo sapiens lin-28 homolog B (C. elegans) (LIN28B), mRNA."	RefSeq	5.460039	5.919843	-1.887254	-1.375356	0.004331	0.004976	down	coding	795
8135464	DLD	NM_000108	"Homo sapiens dihydrolipoamide dehydrogenase (DLD), mRNA."	RefSeq	7.601236	7.915461	-1.886867	-1.243343	0.004336	0.004976	down	coding	796
7994637	MAZ	NM_002383	"Homo sapiens MYC-associated zinc finger protein (purine-binding transcription factor) (MAZ), transcript variant 1, mRNA."	RefSeq	7.692952	7.282619	1.886088	1.328993	0.004341	0.00982	up	coding	797
7999008	SLX4	NM_032444	"Homo sapiens SLX4 structure-specific endonuclease subunit homolog (S. cerevisiae) (SLX4), mRNA."	RefSeq	5.814917	6.105824	-1.885818	-1.223409	0.004346	0.004976	down	coding	798
8165705	ND6	ENST00000361681	cdna:known chromosome:GRCh37:MT:14149:14673:-1 gene:ENSG00000198695 gene_biotype:protein_coding transcript_biotype:protein_coding	ENSEMBL	9.868068	9.195725	1.885574	1.593659	0.004351	0.00982	up	coding	799
8142468	TPM3	NM_153649	"Homo sapiens tropomyosin 3 (TPM3), transcript variant 2, mRNA."	RefSeq	9.164022	9.637788	-1.884473	-1.38873	0.004356	0.004976	down	coding	800
8070102	GART	NM_001136005	"Homo sapiens phosphoribosylglycinamide formyltransferase, phosphoribosylglycinamide synthetase, phosphoribosylaminoimidazole synthetase (GART), transcript variant 3, mRNA."	RefSeq	7.294152	7.631352	-1.882497	-1.263302	0.00436	0.004976	down	coding	801
8013908	NUFIP2	NM_020772	"Homo sapiens nuclear fragile X mental retardation protein interacting protein 2 (NUFIP2), mRNA."	RefSeq	7.469109	7.796078	-1.882454	-1.254375	0.004365	0.004976	down	coding	802
8153459	PYCRL	NM_023078	"Homo sapiens pyrroline-5-carboxylate reductase-like (PYCRL), mRNA."	RefSeq	5.845078	5.514612	1.881031	1.257419	0.00437	0.00982	up	coding	803
8106776	COX7C	NM_001867	"Homo sapiens cytochrome c oxidase subunit VIIc (COX7C), nuclear gene encoding mitochondrial protein, mRNA."	RefSeq	8.601106	8.188697	1.876855	1.330907	0.004385	0.00982	up	coding	804
8003627	TIMM22	NM_013337	"Homo sapiens translocase of inner mitochondrial membrane 22 homolog (yeast) (TIMM22), nuclear gene encoding mitochondrial protein, mRNA."	RefSeq	7.86042	8.167025	-1.876632	-1.236794	0.00439	0.004976	down	coding	805
8147777	CTHRC1	NM_138455	"Homo sapiens collagen triple helix repeat containing 1 (CTHRC1), transcript variant 1, mRNA."	RefSeq	6.935403	6.624637	1.875225	1.240366	0.004395	0.00982	up	coding	806
8083352	SELT	NM_016275	"Homo sapiens selenoprotein T (SELT), mRNA."	RefSeq	8.523471	8.84481	-1.875213	-1.249489	0.004399	0.004976	down	coding	807
7965090	CSRP2	NM_001321	"Homo sapiens cysteine and glycine-rich protein 2 (CSRP2), mRNA."	RefSeq	7.129205	7.479202	-1.874971	-1.274558	0.004404	0.004976	down	coding	808
7946988	HPS5	NM_007216	"Homo sapiens Hermansky-Pudlak syndrome 5 (HPS5), transcript variant 2, mRNA."	RefSeq	5.831285	6.263309	-1.873551	-1.349125	0.004419	0.004976	down	coding	809
7968658	EXOSC8	NM_181503	"Homo sapiens exosome component 8 (EXOSC8), mRNA."	RefSeq	6.30173	6.721578	-1.873233	-1.337787	0.004424	0.004976	down	coding	810
8090546	CNBP	NM_003418	"Homo sapiens CCHC-type zinc finger, nucleic acid binding protein (CNBP), transcript variant 3, mRNA."	RefSeq	8.600954	8.958358	-1.872309	-1.281119	0.004434	0.004976	down	coding	811
8109528	CYFIP2	NM_014376	"Homo sapiens cytoplasmic FMR1 interacting protein 2 (CYFIP2), transcript variant 3, mRNA."	RefSeq	6.076252	6.499358	-1.872217	-1.340811	0.004439	0.004976	down	coding	812
7985134	IDH3A	NM_005530	"Homo sapiens isocitrate dehydrogenase 3 (NAD+) alpha (IDH3A), nuclear gene encoding mitochondrial protein, mRNA."	RefSeq	7.62337	7.978526	-1.87154	-1.279124	0.004443	0.004976	down	coding	813
8138545		GENSCAN00000026701	cdna:genscan chromosome:GRCh37:7:22813265:22813612:-1 transcript_biotype:protein_coding	ENSEMBL	8.701129	8.134521	1.871023	1.481038	0.004448	0.00982	up	coding	814
7926259	MCM10	NM_018518	"Homo sapiens minichromosome maintenance complex component 10 (MCM10), transcript variant 2, mRNA."	RefSeq	7.429149	7.740578	-1.870908	-1.240936	0.004453	0.004976	down	coding	815
7929677	PI4K2A	NM_018425	"Homo sapiens phosphatidylinositol 4-kinase type 2 alpha (PI4K2A), mRNA."	RefSeq	6.66371	7.095908	-1.87082	-1.349288	0.004458	0.004976	down	coding	816
8120411	PRIM2	NM_000947	"Homo sapiens primase, DNA, polypeptide 2 (58kDa) (PRIM2), mRNA."	RefSeq	5.488983	5.923382	-1.870011	-1.351348	0.004463	0.004976	down	coding	817
8007071	CDC6	NM_001254	"Homo sapiens cell division cycle 6 homolog (S. cerevisiae) (CDC6), mRNA."	RefSeq	7.245331	7.67169	-1.869329	-1.343838	0.004468	0.004976	down	coding	818
8138442	TWIST1	NM_000474	"Homo sapiens twist homolog 1 (Drosophila) (TWIST1), mRNA."	RefSeq	6.862409	6.491754	1.869277	1.292939	0.004473	0.01361	up	coding	819
8016042		GENSCAN00000007805	cdna:genscan chromosome:GRCh37:17:42442382:42442666:-1 transcript_biotype:protein_coding	ENSEMBL	2.415358	2.937882	-1.868486	-1.436465	0.004478	0.004976	down	coding	820
7906652	NIT1	NM_005600	"Homo sapiens nitrilase 1 (NIT1), transcript variant 1, mRNA."	RefSeq	5.916505	6.245168	-1.868458	-1.255849	0.004482	0.004976	down	coding	821
8105499	NDUFAF2	NM_174889	"Homo sapiens NADH dehydrogenase (ubiquinone) complex I, assembly factor 2 (NDUFAF2), nuclear gene encoding mitochondrial protein, mRNA."	RefSeq	6.085457	5.647315	1.868375	1.354858	0.004487	0.01361	up	coding	822
7919436	PPIAL4G	NM_001123068	"Homo sapiens peptidylprolyl isomerase A (cyclophilin A)-like 4G (PPIAL4G), mRNA."	RefSeq	11.582822	11.989795	-1.865424	-1.325901	0.004497	0.004976	down	coding	823
8127031	MCM3	NM_002388	"Homo sapiens minichromosome maintenance complex component 3 (MCM3), mRNA."	RefSeq	7.659635	8.115598	-1.865089	-1.371698	0.004502	0.004976	down	coding	824
7948612	FADS1	NM_013402	"Homo sapiens fatty acid desaturase 1 (FADS1), mRNA."	RefSeq	8.361876	8.78742	-1.865019	-1.343079	0.004507	0.004976	down	coding	825
8140650	SEMA3E	NM_012431	"Homo sapiens sema domain, immunoglobulin domain (Ig), short basic domain, secreted, (semaphorin) 3E (SEMA3E), transcript variant 1, mRNA."	RefSeq	4.818778	4.370155	1.864791	1.364738	0.004512	0.01361	up	coding	826
8077663	JAGN1	NM_032492	"Homo sapiens jagunal homolog 1 (Drosophila) (JAGN1), mRNA."	RefSeq	7.405854	7.819356	-1.862714	-1.331914	0.004517	0.004976	down	coding	827
8140151	RFC2	NM_002914	"Homo sapiens replication factor C (activator 1) 2, 40kDa (RFC2), transcript variant 2, mRNA."	RefSeq	7.915003	8.304687	-1.862303	-1.310106	0.004521	0.004976	down	coding	828
7985166	IREB2	NM_004136	"Homo sapiens iron-responsive element binding protein 2 (IREB2), mRNA."	RefSeq	7.806848	8.144769	-1.861566	-1.263934	0.004531	0.004976	down	coding	829
8116998	JARID2	NM_001267040	"Homo sapiens jumonji, AT rich interactive domain 2 (JARID2), transcript variant 2, mRNA."	RefSeq	7.435771	7.806694	-1.860606	-1.29318	0.004536	0.004976	down	coding	830
8059361	WDFY1	NM_020830	"Homo sapiens WD repeat and FYVE domain containing 1 (WDFY1), mRNA."	RefSeq	6.251249	6.659836	-1.859052	-1.327385	0.004541	0.004976	down	coding	831
7945573	POLR2L	NM_021128	"Homo sapiens polymerase (RNA) II (DNA directed) polypeptide L, 7.6kDa (POLR2L), mRNA."	RefSeq	9.67357	9.327441	1.858578	1.271145	0.004551	0.01361	up	coding	832
8041273	YIPF4	NM_032312	"Homo sapiens Yip1 domain family, member 4 (YIPF4), mRNA."	RefSeq	6.61795	6.963277	-1.855615	-1.270439	0.004556	0.004976	down	coding	833
7940473	TMEM138	NM_016464	"Homo sapiens transmembrane protein 138 (TMEM138), transcript variant 1, mRNA."	RefSeq	7.084239	7.635759	-1.855287	-1.465629	0.004565	0.004976	down	coding	834
7928308	DDIT4	NM_019058	"Homo sapiens DNA-damage-inducible transcript 4 (DDIT4), mRNA."	RefSeq	8.136054	8.527904	-1.853916	-1.312075	0.00457	0.004976	down	coding	835
7936661	PRDX3	NM_014098	"Homo sapiens peroxiredoxin 3 (PRDX3), nuclear gene encoding mitochondrial protein, transcript variant 2, mRNA."	RefSeq	9.046745	9.489414	-1.852226	-1.359116	0.004585	0.004976	down	coding	836
8056220	AHCTF1	NM_015446	"Homo sapiens AT hook containing transcription factor 1 (AHCTF1), mRNA."	RefSeq	7.434455	7.854918	-1.851821	-1.338357	0.00459	0.004976	down	coding	837
8111430	AMACR	NM_014324	"Homo sapiens alpha-methylacyl-CoA racemase (AMACR), nuclear gene encoding mitochondrial protein, transcript variant 1, mRNA."	RefSeq	6.995162	7.407079	-1.851775	-1.330452	0.004595	0.004976	down	coding	838
8158446	NUP188	NM_015354	"Homo sapiens nucleoporin 188kDa (NUP188), mRNA."	RefSeq	7.401242	7.854596	-1.851766	-1.36922	0.0046	0.004976	down	coding	839
7942626	UVRAG	NM_003369	"Homo sapiens UV radiation resistance associated gene (UVRAG), mRNA."	RefSeq	6.650004	6.977387	-1.85172	-1.254736	0.004604	0.004976	down	coding	840
8043187	MAT2A	NM_005911	"Homo sapiens methionine adenosyltransferase II, alpha (MAT2A), mRNA."	RefSeq	9.756655	10.122049	-1.851634	-1.288233	0.004609	0.004976	down	coding	841
7973026	OR4N5	NM_001004724	"Homo sapiens olfactory receptor, family 4, subfamily N, member 5 (OR4N5), mRNA."	RefSeq	3.477043	3.213015	1.850901	1.200827	0.004614	0.01361	up	coding	842
7944991	STT3A	NM_152713	"Homo sapiens STT3, subunit of the oligosaccharyltransferase complex, homolog A (S. cerevisiae) (STT3A), mRNA."	RefSeq	9.26649	9.733464	-1.850198	-1.382208	0.004624	0.004976	down	coding	843
7940508	DAGLA	NM_006133	"Homo sapiens diacylglycerol lipase, alpha (DAGLA), mRNA."	RefSeq	4.963139	5.360174	-1.848826	-1.316799	0.004634	0.004976	down	coding	844
8067279	CTSZ	NM_001336	"Homo sapiens cathepsin Z (CTSZ), mRNA."	RefSeq	9.924863	9.636079	1.84772	1.22161	0.004648	0.01361	up	coding	845
8089261	CBLB	NM_170662	"Homo sapiens Cbl proto-oncogene, E3 ubiquitin protein ligase B (CBLB), mRNA."	RefSeq	7.073287	6.719938	1.847252	1.277523	0.004653	0.01361	up	coding	846
8006433	CCL2	NM_002982	"Homo sapiens chemokine (C-C motif) ligand 2 (CCL2), mRNA."	RefSeq	6.15089	5.746607	1.846233	1.32343	0.004663	0.01361	up	coding	847
7984330	ZWILCH	NM_017975	"Homo sapiens Zwilch, kinetochore associated, homolog (Drosophila) (ZWILCH), transcript variant 1, mRNA."	RefSeq	7.288907	7.628669	-1.845445	-1.265548	0.004668	0.004976	down	coding	848
8097262	SPATA5	NM_145207	"Homo sapiens spermatogenesis associated 5 (SPATA5), mRNA."	RefSeq	5.805285	6.200407	-1.845186	-1.315053	0.004673	0.004976	down	coding	849
8090533	ISY1	NM_020701	"Homo sapiens ISY1 splicing factor homolog (S. cerevisiae) (ISY1), transcript variant 2, mRNA."	RefSeq	6.363	6.746499	-1.844498	-1.304502	0.004678	0.004976	down	coding	850
8166184	CA5B	NM_007220	"Homo sapiens carbonic anhydrase VB, mitochondrial (CA5B), nuclear gene encoding mitochondrial protein, mRNA."	RefSeq	6.132142	6.561399	-1.844332	-1.34654	0.004683	0.004976	down	coding	851
8146225	C8orf40	NM_001135675	"Homo sapiens chromosome 8 open reading frame 40 (C8orf40), transcript variant 2, mRNA."	RefSeq	6.584647	6.176314	1.84348	1.327151	0.004687	0.01361	up	coding	852
8117243	LRRC16A	NM_017640	"Homo sapiens leucine rich repeat containing 16A (LRRC16A), transcript variant 1, mRNA."	RefSeq	5.497887	5.818222	-1.843083	-1.24862	0.004692	0.004976	down	coding	853
8020468	RBBP8	NM_002894	"Homo sapiens retinoblastoma binding protein 8 (RBBP8), transcript variant 1, mRNA."	RefSeq	6.758951	7.022247	-1.84235	-1.200218	0.004702	0.006499	down	coding	854
8157193	ZNF483	NM_133464	"Homo sapiens zinc finger protein 483 (ZNF483), transcript variant 1, mRNA."	RefSeq	4.060947	4.525041	-1.842313	-1.379451	0.004707	0.006499	down	coding	855
7986359	IGF1R	NM_000875	"Homo sapiens insulin-like growth factor 1 receptor (IGF1R), mRNA."	RefSeq	8.205239	8.613488	-1.842283	-1.327074	0.004712	0.006499	down	coding	856
8135915	HILPDA	NM_013332	"Homo sapiens hypoxia inducible lipid droplet-associated (HILPDA), transcript variant 1, mRNA."	RefSeq	6.064351	6.37835	-1.841157	-1.243149	0.004717	0.006499	down	coding	857
8099807	GAFA3	AF220235	"Homo sapiens FGF-2 activity-associated protein 3 (GAFA3) mRNA, complete cds."	GenBank	3.22989	2.900129	1.841142	1.256805	0.004722	0.01361	up	coding	858
8132725	UPP1	NM_003364	"Homo sapiens uridine phosphorylase 1 (UPP1), transcript variant 1, mRNA."	RefSeq	5.172963	5.507886	-1.840969	-1.26131	0.004726	0.006499	down	coding	859
8083757	NMD3	NM_015938	"Homo sapiens NMD3 homolog (S. cerevisiae) (NMD3), mRNA."	RefSeq	7.779482	8.117525	-1.839739	-1.264041	0.004731	0.006499	down	coding	860
8068168	SOD1	NM_000454	"Homo sapiens superoxide dismutase 1, soluble (SOD1), mRNA."	RefSeq	8.859839	8.595586	1.839626	1.201014	0.004736	0.01361	up	coding	861
7979743	RDH11	NM_016026	"Homo sapiens retinol dehydrogenase 11 (all-trans/9-cis/11-cis) (RDH11), transcript variant 1, mRNA."	RefSeq	6.777542	7.207176	-1.838748	-1.346892	0.004751	0.006499	down	coding	862
8174313		ENST00000358740	cdna:known chromosome:GRCh37:X:106057103:106236570:-1 gene:ENSG00000196333 gene_biotype:protein_coding transcript_biotype:protein_coding	ENSEMBL	4.14571	4.581993	-1.837912	-1.353114	0.004756	0.006499	down	coding	863
7920047	MRPL9	NM_031420	"Homo sapiens mitochondrial ribosomal protein L9 (MRPL9), nuclear gene encoding mitochondrial protein, mRNA."	RefSeq	7.641963	8.016176	-1.836637	-1.296133	0.004761	0.006499	down	coding	864
8051777	COX7A2L	ENST00000378669	cdna:known chromosome:GRCh37:2:42576478:42596150:-1 gene:ENSG00000115944 gene_biotype:protein_coding transcript_biotype:protein_coding	ENSEMBL	7.807164	7.487326	1.835007	1.24819	0.004766	0.01361	up	coding	865
8000603	TUFM	NM_003321	"Homo sapiens Tu translation elongation factor, mitochondrial (TUFM), nuclear gene encoding mitochondrial protein, mRNA."	RefSeq	8.747595	9.171419	-1.834719	-1.341479	0.00477	0.006499	down	coding	866
8112033	ARL15	NM_019087	"Homo sapiens ADP-ribosylation factor-like 15 (ARL15), mRNA."	RefSeq	6.119482	6.463636	-1.834555	-1.269406	0.004775	0.006499	down	coding	867
8087513	TRAIP	NM_005879	"Homo sapiens TRAF interacting protein (TRAIP), mRNA."	RefSeq	5.543401	5.835529	-1.830939	-1.224445	0.00478	0.006499	down	coding	868
7996860	TMCO7	NM_024562	"Homo sapiens transmembrane and coiled-coil domains 7 (TMCO7), mRNA."	RefSeq	6.290572	6.62688	-1.830443	-1.262522	0.004785	0.006499	down	coding	869
8176026	FLNA	NM_001456	"Homo sapiens filamin A, alpha (FLNA), transcript variant 1, mRNA."	RefSeq	8.224878	8.605406	-1.829946	-1.301819	0.00479	0.006499	down	coding	870
7976876	DYNC1H1	NM_001376	"Homo sapiens dynein, cytoplasmic 1, heavy chain 1 (DYNC1H1), mRNA."	RefSeq	8.225317	8.597741	-1.829896	-1.294526	0.004795	0.006499	down	coding	871
8103881	RWDD4	NM_152682	"Homo sapiens RWD domain containing 4 (RWDD4), mRNA."	RefSeq	6.885417	6.535743	1.829543	1.274273	0.0048	0.01361	up	coding	872
8081838	ARHGAP31	NM_020754	"Homo sapiens Rho GTPase activating protein 31 (ARHGAP31), mRNA."	RefSeq	5.57487	5.951497	-1.828721	-1.298302	0.004805	0.006499	down	coding	873
8115147	CD74	NM_001025159	"Homo sapiens CD74 molecule, major histocompatibility complex, class II invariant chain (CD74), transcript variant 1, mRNA."	RefSeq	10.86142	11.19286	-1.826455	-1.258269	0.004824	0.006499	down	coding	874
7979281	WDHD1	NM_001008396	"Homo sapiens WD repeat and HMG-box DNA binding protein 1 (WDHD1), transcript variant 2, mRNA."	RefSeq	5.319149	5.708162	-1.825767	-1.309498	0.004829	0.006499	down	coding	875
8002762	RFWD3	NM_018124	"Homo sapiens ring finger and WD repeat domain 3 (RFWD3), mRNA."	RefSeq	7.539245	7.951376	-1.825324	-1.33065	0.004834	0.006499	down	coding	876
7945110	ST3GAL4	NM_006278	"Homo sapiens ST3 beta-galactoside alpha-2,3-sialyltransferase 4 (ST3GAL4), transcript variant 1, mRNA."	RefSeq	7.360558	7.689454	-1.825253	-1.256052	0.004839	0.006499	down	coding	877
7968132	NUPL1	NM_014089	"Homo sapiens nucleoporin like 1 (NUPL1), transcript variant 1, mRNA."	RefSeq	7.740352	8.029156	-1.825106	-1.221627	0.004844	0.006499	down	coding	878
7993035	UBN1	NM_001079514	"Homo sapiens ubinuclein 1 (UBN1), transcript variant 2, mRNA."	RefSeq	6.239226	6.579692	-1.824663	-1.266166	0.004848	0.006499	down	coding	879
8154100	VLDLR	NM_003383	"Homo sapiens very low density lipoprotein receptor (VLDLR), transcript variant 1, mRNA."	RefSeq	5.210122	5.692328	-1.824418	-1.396878	0.004853	0.006499	down	coding	880
7985044	UBE2Q2	NM_173469	"Homo sapiens ubiquitin-conjugating enzyme E2Q family member 2 (UBE2Q2), transcript variant 1, mRNA."	RefSeq	6.514483	6.915141	-1.824103	-1.32011	0.004858	0.006499	down	coding	881
8172415	SSX9	ENST00000376909	cdna:known chromosome:GRCh37:X:48154885:48165675:-1 gene:ENSG00000204648 gene_biotype:protein_coding transcript_biotype:protein_coding	ENSEMBL	4.378266	4.81211	-1.823988	-1.350828	0.004863	0.006499	down	coding	882
8119000	MAPK14	NM_139012	"Homo sapiens mitogen-activated protein kinase 14 (MAPK14), transcript variant 2, mRNA."	RefSeq	5.261086	5.656867	-1.823776	-1.315655	0.004868	0.006499	down	coding	883
8076515	ARFGAP3	NM_014570	"Homo sapiens ADP-ribosylation factor GTPase activating protein 3 (ARFGAP3), transcript variant 1, mRNA."	RefSeq	5.694579	6.037781	-1.822379	-1.268569	0.004873	0.006499	down	coding	884
8044462	TTL	NM_153712	"Homo sapiens tubulin tyrosine ligase (TTL), mRNA."	RefSeq	7.377503	7.69255	-1.822227	-1.244052	0.004878	0.006499	down	coding	885
7916564		GENSCAN00000029257	cdna:genscan chromosome:GRCh37:1:58513981:58528267:-1 transcript_biotype:protein_coding	ENSEMBL	9.336845	8.92695	1.822068	1.32859	0.004883	0.01361	up	coding	886
7981335	HSP90AA1	NM_001017963	"Homo sapiens heat shock protein 90kDa alpha (cytosolic), class A member 1 (HSP90AA1), transcript variant 1, mRNA."	RefSeq	9.818154	10.18782	-1.820785	-1.292054	0.004897	0.006499	down	coding	887
8041015	SLC4A1AP	NM_018158	"Homo sapiens solute carrier family 4 (anion exchanger), member 1, adaptor protein (SLC4A1AP), mRNA."	RefSeq	6.690671	7.106076	-1.820593	-1.333673	0.004902	0.006499	down	coding	888
8039010	ZNF765	NM_001040185	"Homo sapiens zinc finger protein 765 (ZNF765), mRNA."	RefSeq	8.01868	8.337206	-1.820453	-1.247055	0.004907	0.006499	down	coding	889
8118535	RNF5	NM_006913	"Homo sapiens ring finger protein 5, E3 ubiquitin protein ligase (RNF5), mRNA."	RefSeq	5.998735	6.34344	-1.819369	-1.269891	0.004919	0.006499	down	coding	890
8179472	RNF5	NM_006913	"Homo sapiens ring finger protein 5, E3 ubiquitin protein ligase (RNF5), mRNA."	RefSeq	5.998735	6.34344	-1.819369	-1.269891	0.004919	0.006499	down	coding	891
7966851	TAOK3	NM_016281	"Homo sapiens TAO kinase 3 (TAOK3), mRNA."	RefSeq	6.357673	6.770264	-1.817592	-1.331075	0.004931	0.006499	down	coding	892
7970602	PARP4	NM_006437	"Homo sapiens poly (ADP-ribose) polymerase family, member 4 (PARP4), mRNA."	RefSeq	7.93897	8.304836	-1.817451	-1.288655	0.004941	0.006499	down	coding	893
7953135	TULP3	NM_001160408	"Homo sapiens tubby like protein 3 (TULP3), transcript variant 2, mRNA."	RefSeq	6.462644	6.898415	-1.816936	-1.352634	0.004946	0.006499	down	coding	894
8000638	SMG1	NM_015092	"Homo sapiens smg-1 homolog, phosphatidylinositol 3-kinase-related kinase (C. elegans) (SMG1), mRNA."	RefSeq	9.387317	9.722081	-1.81635	-1.261171	0.004951	0.006499	down	coding	895
8096602	DAPP1	NM_014395	"Homo sapiens dual adaptor of phosphotyrosine and 3-phosphoinositides (DAPP1), mRNA."	RefSeq	3.157277	2.852325	1.815647	1.235377	0.004961	0.01361	up	coding	896
8104422	MTRR	NM_024010	"Homo sapiens 5-methyltetrahydrofolate-homocysteine methyltransferase reductase (MTRR), transcript variant 2, mRNA."	RefSeq	7.382341	7.859985	-1.815646	-1.392468	0.004966	0.006499	down	coding	897
7994730	C16orf92	ENST00000300575	cdna:known chromosome:GRCh37:16:30034655:30036023:1 gene:ENSG00000167194 gene_biotype:protein_coding transcript_biotype:protein_coding	ENSEMBL	4.598986	4.255513	1.814536	1.268808	0.00497	0.01361	up	coding	898
7904478	LINC00328	AF172850	"Homo sapiens melanoma antigen mRNA, complete cds."	GenBank	7.825587	8.3445	-1.813461	-1.432875	0.004975	0.006499	down	coding	899
7981525	CDCA4	NM_145701	"Homo sapiens cell division cycle associated 4 (CDCA4), transcript variant 2, mRNA."	RefSeq	6.503105	6.890315	-1.813395	-1.307862	0.00498	0.006499	down	coding	900
7942679	ACER3	NM_018367	"Homo sapiens alkaline ceramidase 3 (ACER3), mRNA."	RefSeq	6.168147	6.702397	-1.81331	-1.448189	0.004985	0.006499	down	coding	901
8129193	CEP85L	NM_001178035	"Homo sapiens centrosomal protein 85kDa-like (CEP85L), transcript variant 3, mRNA."	RefSeq	5.541847	5.871545	-1.811317	-1.25675	0.005	0.006499	down	coding	902
7948741	B3GAT3	NM_012200	"Homo sapiens beta-1,3-glucuronyltransferase 3 (glucuronosyltransferase I) (B3GAT3), mRNA."	RefSeq	6.842558	7.273397	-1.810721	-1.348018	0.005005	0.006499	down	coding	903
8015572	HCRT	NM_001524	"Homo sapiens hypocretin (orexin) neuropeptide precursor (HCRT), mRNA."	RefSeq	4.648436	4.284577	1.809465	1.286863	0.005014	0.01361	up	coding	904
8143850	CDK5	NM_001164410	"Homo sapiens cyclin-dependent kinase 5 (CDK5), transcript variant 2, mRNA."	RefSeq	6.887792	7.3082	-1.808988	-1.338306	0.005019	0.006499	down	coding	905
8141717	FIS1	NM_016068	"Homo sapiens fission 1 (mitochondrial outer membrane) homolog (S. cerevisiae) (FIS1), nuclear gene encoding mitochondrial protein, mRNA."	RefSeq	7.480199	7.12557	1.808683	1.278657	0.005024	0.01361	up	coding	906
7967149	ANAPC5	NM_016237	"Homo sapiens anaphase promoting complex subunit 5 (ANAPC5), transcript variant 1, mRNA."	RefSeq	7.624227	7.967466	-1.808607	-1.268602	0.005029	0.006499	down	coding	907
8118259	MSH5	NM_025259	"Homo sapiens mutS homolog 5 (E. coli) (MSH5), transcript variant 1, mRNA."	RefSeq	5.962214	6.262589	-1.808371	-1.231464	0.005034	0.006499	down	coding	908
8094574	TBC1D1	NM_015173	"Homo sapiens TBC1 (tre-2/USP6, BUB2, cdc16) domain family, member 1 (TBC1D1), transcript variant 1, mRNA."	RefSeq	6.954509	7.280902	-1.807407	-1.253874	0.005039	0.006499	down	coding	909
8027205	NDUFA13	NM_015965	"Homo sapiens NADH dehydrogenase (ubiquinone) 1 alpha subcomplex, 13 (NDUFA13), nuclear gene encoding mitochondrial protein, mRNA."	RefSeq	7.523718	7.18083	1.80698	1.268293	0.005044	0.01361	up	coding	910
8060286	DTYMK	NM_012145	"Homo sapiens deoxythymidylate kinase (thymidylate kinase) (DTYMK), transcript variant 1, mRNA."	RefSeq	6.287957	6.721058	-1.80669	-1.350132	0.005051	0.006499	down	coding	911
8077262	DTYMK	NM_012145	"Homo sapiens deoxythymidylate kinase (thymidylate kinase) (DTYMK), transcript variant 1, mRNA."	RefSeq	6.287957	6.721058	-1.80669	-1.350132	0.005051	0.006499	down	coding	912
7982574	FAM98B	NM_173611	"Homo sapiens family with sequence similarity 98, member B (FAM98B), transcript variant 1, mRNA."	RefSeq	7.359146	7.052794	1.803844	1.236577	0.005073	0.01361	up	coding	913
7932796	SVIL	NM_003174	"Homo sapiens supervillin (SVIL), transcript variant 1, mRNA."	RefSeq	7.872589	7.521286	1.802902	1.275712	0.005078	0.01361	up	coding	914
7923503	ADIPOR1	NM_015999	"Homo sapiens adiponectin receptor 1 (ADIPOR1), transcript variant 1, mRNA."	RefSeq	8.900863	9.303354	-1.800974	-1.321788	0.005097	0.006499	down	coding	915
8153201	EIF2C2	NM_012154	"Homo sapiens eukaryotic translation initiation factor 2C, 2 (EIF2C2), transcript variant 1, mRNA."	RefSeq	6.924227	7.288311	-1.800764	-1.287064	0.005102	0.006499	down	coding	916
7936091	USMG5	NM_001206426	"Homo sapiens up-regulated during skeletal muscle growth 5 homolog (mouse) (USMG5), transcript variant 1, mRNA."	RefSeq	10.722144	10.371698	1.799563	1.274955	0.005107	0.01361	up	coding	917
8015104	KRT10	NM_000421	"Homo sapiens keratin 10 (KRT10), mRNA."	RefSeq	5.003003	4.55716	1.799511	1.36211	0.005112	0.01361	up	coding	918
8125436	HLA-DRB5	NM_002125	"Homo sapiens major histocompatibility complex, class II, DR beta 5 (HLA-DRB5), mRNA."	RefSeq	5.830133	6.19058	-1.798834	-1.283824	0.005127	0.006499	down	coding	919
8150165	FUT10	NM_032664	"Homo sapiens fucosyltransferase 10 (alpha (1,3) fucosyltransferase) (FUT10), mRNA."	RefSeq	5.083624	5.431849	-1.798794	-1.272993	0.005132	0.006499	down	coding	920
7995976	CPNE2	NM_152727	"Homo sapiens copine II (CPNE2), mRNA."	RefSeq	7.234184	7.592731	-1.798392	-1.282134	0.005141	0.006499	down	coding	921
7908732	IPO9	NM_018085	"Homo sapiens importin 9 (IPO9), mRNA."	RefSeq	8.156516	8.582686	-1.798313	-1.343662	0.005146	0.006499	down	coding	922
8068612	WRB	NM_004627	"Homo sapiens tryptophan rich basic protein (WRB), transcript variant 1, mRNA."	RefSeq	6.410251	6.870049	-1.798132	-1.375349	0.005151	0.006499	down	coding	923
8111629	NUP155	ENST00000434056	cdna:known chromosome:GRCh37:5:37291941:37371205:-1 gene:ENSG00000113569 gene_biotype:protein_coding transcript_biotype:protein_coding	ENSEMBL	8.457449	8.839585	-1.797252	-1.303271	0.005156	0.006499	down	coding	924
8023481	NARS	NM_004539	"Homo sapiens asparaginyl-tRNA synthetase (NARS), mRNA."	RefSeq	9.419955	9.742897	-1.797076	-1.250879	0.005161	0.006499	down	coding	925
8155802	GDA	NM_001242505	"Homo sapiens guanine deaminase (GDA), transcript variant 1, mRNA."	RefSeq	4.231586	4.703239	-1.796116	-1.386697	0.005166	0.006499	down	coding	926
8117620		GENSCAN00000013343	cdna:genscan chromosome:GRCh37:6:27905369:27906181:1 transcript_biotype:protein_coding	ENSEMBL	3.525039	3.880356	-1.79594	-1.279266	0.005171	0.006499	down	coding	927
8106210	RGNEF	ENST00000296799	cdna:putative chromosome:GRCh37:5:73109343:73237012:1 gene:ENSG00000214944 gene_biotype:protein_coding transcript_biotype:protein_coding	ENSEMBL	5.259995	5.668598	-1.795594	-1.3274	0.005175	0.006499	down	coding	928
8167334	WAS	NM_000377	"Homo sapiens Wiskott-Aldrich syndrome (eczema-thrombocytopenia) (WAS), mRNA."	RefSeq	5.38244	5.014203	1.795342	1.290774	0.005185	0.01361	up	coding	929
8137979	ACTB	NM_001101	"Homo sapiens actin, beta (ACTB), mRNA."	RefSeq	11.106405	11.405828	-1.795162	-1.230652	0.00519	0.006499	down	coding	930
7999834	ARL6IP1	NM_015161	"Homo sapiens ADP-ribosylation factor-like 6 interacting protein 1 (ARL6IP1), mRNA."	RefSeq	9.245381	9.59322	-1.795005	-1.272653	0.005195	0.006499	down	coding	931
8027473	PDCD5	NM_004708	"Homo sapiens programmed cell death 5 (PDCD5), mRNA."	RefSeq	8.79653	8.396639	1.794739	1.319409	0.0052	0.01361	up	coding	932
8103736	SCRG1	NM_007281	"Homo sapiens stimulator of chondrogenesis 1 (SCRG1), mRNA."	RefSeq	4.761123	5.179408	-1.793761	-1.336338	0.00521	0.006499	down	coding	933
8134257	GNG11	NM_004126	"Homo sapiens guanine nucleotide binding protein (G protein), gamma 11 (GNG11), mRNA."	RefSeq	6.505381	6.042016	1.793644	1.378754	0.005214	0.01361	up	coding	934
8138361	RPL36A	NM_021029	"Homo sapiens ribosomal protein L36a (RPL36A), transcript variant 1, mRNA."	RefSeq	10.040746	9.52634	1.792677	1.428406	0.005229	0.01361	up	coding	935
8166278	SCML1	NM_001037540	"Homo sapiens sex comb on midleg-like 1 (Drosophila) (SCML1), transcript variant 1, mRNA."	RefSeq	5.178438	5.606983	-1.792676	-1.345876	0.005234	0.006499	down	coding	936
8051066	MPV17	NM_002437	"Homo sapiens MpV17 mitochondrial inner membrane protein (MPV17), nuclear gene encoding mitochondrial protein, mRNA."	RefSeq	8.517978	9.176276	-1.79202	-1.57822	0.005239	0.006499	down	coding	937
8021653	SERPINB8	NM_001031848	"Homo sapiens serpin peptidase inhibitor, clade B (ovalbumin), member 8 (SERPINB8), transcript variant 3, mRNA."	RefSeq	5.509288	6.00709	-1.790963	-1.412061	0.005244	0.006499	down	coding	938
7957221	TRHDE	NM_013381	"Homo sapiens thyrotropin-releasing hormone degrading enzyme (TRHDE), mRNA."	RefSeq	6.198664	5.792624	1.789091	1.325044	0.005254	0.01361	up	coding	939
8170420	MAMLD1	NM_005491	"Homo sapiens mastermind-like domain containing 1 (MAMLD1), transcript variant 2, mRNA."	RefSeq	4.765777	5.111535	-1.78904	-1.270819	0.005258	0.006499	down	coding	940
7902227	GADD45A	NM_001924	"Homo sapiens growth arrest and DNA-damage-inducible, alpha (GADD45A), transcript variant 1, mRNA."	RefSeq	6.298939	6.60376	-1.788619	-1.235266	0.005263	0.006499	down	coding	941
8022514	TMEM241	NM_032933	"Homo sapiens transmembrane protein 241 (TMEM241), mRNA."	RefSeq	4.865334	5.257309	-1.788054	-1.312189	0.005273	0.006499	down	coding	942
7977058	EIF5	NM_001969	"Homo sapiens eukaryotic translation initiation factor 5 (EIF5), transcript variant 1, mRNA."	RefSeq	7.276265	7.613896	-1.786923	-1.26368	0.005278	0.006499	down	coding	943
7929689	MARVELD1	NM_031484	"Homo sapiens MARVEL domain containing 1 (MARVELD1), mRNA."	RefSeq	8.039602	7.715654	1.786887	1.251751	0.005283	0.01361	up	coding	944
8143433	MRPS33	NM_016071	"Homo sapiens mitochondrial ribosomal protein S33 (MRPS33), nuclear gene encoding mitochondrial protein, transcript variant 1, mRNA."	RefSeq	6.515425	6.185773	1.786492	1.25671	0.005288	0.01361	up	coding	945
8119993	HSP90AB1	NM_007355	"Homo sapiens heat shock protein 90kDa alpha (cytosolic), class B member 1 (HSP90AB1), mRNA."	RefSeq	10.358777	10.696352	-1.786144	-1.263631	0.005293	0.006499	down	coding	946
8062211	RPF2	NM_032194	"Homo sapiens ribosome production factor 2 homolog (S. cerevisiae) (RPF2), mRNA."	RefSeq	8.72027	9.116594	-1.786066	-1.31615	0.005302	0.006499	down	coding	947
8127743	HMGN3	NM_004242	"Homo sapiens high mobility group nucleosomal binding domain 3 (HMGN3), transcript variant 1, mRNA."	RefSeq	7.079563	6.670824	1.785466	1.327525	0.005307	0.01361	up	coding	948
8103951	ACSL1	NM_001995	"Homo sapiens acyl-CoA synthetase long-chain family member 1 (ACSL1), mRNA."	RefSeq	5.043995	5.407929	-1.783908	-1.28693	0.005317	0.006499	down	coding	949
8163795	PSMD5	NM_005047	"Homo sapiens proteasome (prosome, macropain) 26S subunit, non-ATPase, 5 (PSMD5), transcript variant 1, mRNA."	RefSeq	6.914007	7.311691	-1.783571	-1.317392	0.005322	0.006499	down	coding	950
7904997	PPIAL4A	NM_178230	"Homo sapiens peptidylprolyl isomerase A (cyclophilin A)-like 4A (PPIAL4A), mRNA."	RefSeq	5.080187	5.45484	-1.783472	-1.296527	0.005329	0.006499	down	coding	951
7905016	PPIAL4A	NM_178230	"Homo sapiens peptidylprolyl isomerase A (cyclophilin A)-like 4A (PPIAL4A), mRNA."	RefSeq	5.080187	5.45484	-1.783472	-1.296527	0.005329	0.006499	down	coding	952
8008870	VMP1	NM_030938	"Homo sapiens vacuole membrane protein 1 (VMP1), mRNA."	RefSeq	9.034523	9.430056	-1.783286	-1.315429	0.005336	0.006499	down	coding	953
8036079	DMKN	NM_001126056	"Homo sapiens dermokine (DMKN), transcript variant 3, mRNA."	RefSeq	5.793078	5.495435	1.78324	1.229135	0.005341	0.01361	up	coding	954
8041820	SOCS5	NM_014011	"Homo sapiens suppressor of cytokine signaling 5 (SOCS5), transcript variant 1, mRNA."	RefSeq	7.310542	6.970055	1.783138	1.266185	0.005346	0.01361	up	coding	955
8138091	DAGLB	NM_139179	"Homo sapiens diacylglycerol lipase, beta (DAGLB), transcript variant 1, mRNA."	RefSeq	6.153282	6.567165	-1.782979	-1.332267	0.005351	0.006499	down	coding	956
8146649	MTFR1	NM_001145838	"Homo sapiens mitochondrial fission regulator 1 (MTFR1), nuclear gene encoding mitochondrial protein, transcript variant 2, mRNA."	RefSeq	6.896126	7.313635	-1.782642	-1.335619	0.005356	0.006499	down	coding	957
8142345	DOCK4	NM_014705	"Homo sapiens dedicator of cytokinesis 4 (DOCK4), mRNA."	RefSeq	7.185374	7.582464	-1.780883	-1.31685	0.005361	0.006499	down	coding	958
8141295	ATP5J2	NM_004889	"Homo sapiens ATP synthase, H+ transporting, mitochondrial Fo complex, subunit F2 (ATP5J2), nuclear gene encoding mitochondrial protein, transcript variant 1, mRNA."	RefSeq	9.513445	9.121698	1.779922	1.311981	0.005366	0.01361	up	coding	959
8136095	AHCYL2	NM_015328	"Homo sapiens adenosylhomocysteinase-like 2 (AHCYL2), transcript variant 1, mRNA."	RefSeq	5.499662	5.842361	-1.779458	-1.268126	0.005376	0.006499	down	coding	960
8173531	HDAC8	NM_018486	"Homo sapiens histone deacetylase 8 (HDAC8), transcript variant 1, mRNA."	RefSeq	6.255222	6.683748	-1.779253	-1.345858	0.00538	0.006499	down	coding	961
7923712	RBBP5	NM_005057	"Homo sapiens retinoblastoma binding protein 5 (RBBP5), transcript variant 1, mRNA."	RefSeq	6.683712	7.064299	-1.778768	-1.301872	0.005385	0.006499	down	coding	962
7950336	C2CD3	NM_015531	"Homo sapiens C2 calcium-dependent domain containing 3 (C2CD3), mRNA."	RefSeq	6.274279	6.655846	-1.778034	-1.302756	0.00539	0.006499	down	coding	963
8174496	AMMECR1	NM_001171689	"Homo sapiens Alport syndrome, mental retardation, midface hypoplasia and elliptocytosis chromosomal region gene 1 (AMMECR1), transcript variant 3, mRNA."	RefSeq	6.717632	6.442472	1.777674	1.210128	0.005395	0.01361	up	coding	964
8118509	EGFL8	ENST00000480383	cdna:known chromosome:GRCh37:HSCHR6_MHC_APD:32133340:32151099:1 gene:ENSG00000236649 gene_biotype:protein_coding transcript_biotype:nonsense_mediated_decay	ENSEMBL	5.644909	5.998025	-1.777033	-1.277317	0.0054	0.006499	down	coding	965
8124924		GENSCAN00000002893	cdna:genscan chromosome:GRCh37:6:31486787:31488068:-1 transcript_biotype:protein_coding	ENSEMBL	2.221657	2.642097	-1.774037	-1.338336	0.005415	0.006499	down	coding	966
8088820	RYBP	NM_012234	"Homo sapiens RING1 and YY1 binding protein (RYBP), mRNA."	RefSeq	7.261606	6.951142	1.773747	1.240106	0.005419	0.01361	up	coding	967
7902883	LRRC8D	NM_018103	"Homo sapiens leucine rich repeat containing 8 family, member D (LRRC8D), transcript variant 2, mRNA."	RefSeq	7.989148	8.2595	-1.773489	-1.206102	0.005424	0.006499	down	coding	968
8153071	FAM135B	NM_015912	"Homo sapiens family with sequence similarity 135, member B (FAM135B), mRNA."	RefSeq	4.306798	3.971966	1.773057	1.261231	0.005429	0.01361	up	coding	969
8095187	CEP135	NM_025009	"Homo sapiens centrosomal protein 135kDa (CEP135), mRNA."	RefSeq	5.130908	5.533053	-1.772685	-1.321471	0.005434	0.006499	down	coding	970
7936115	SH3PXD2A	ENST00000369774	cdna:known chromosome:GRCh37:10:105353784:105615301:-1 gene:ENSG00000107957 gene_biotype:protein_coding transcript_biotype:protein_coding	ENSEMBL	7.175436	7.579737	-1.77242	-1.323447	0.005439	0.006499	down	coding	971
7917199	TTLL7	NM_024686	"Homo sapiens tubulin tyrosine ligase-like family, member 7 (TTLL7), mRNA."	RefSeq	5.121689	5.4949	-1.772207	-1.295233	0.005444	0.006499	down	coding	972
8115783	STK10	NM_005990	"Homo sapiens serine/threonine kinase 10 (STK10), mRNA."	RefSeq	7.656865	7.9475	-1.772055	-1.223179	0.005449	0.006499	down	coding	973
8154316	UHRF2	ENST00000485617	cdna:known chromosome:GRCh37:9:6486871:6507054:1 gene:ENSG00000147854 gene_biotype:protein_coding transcript_biotype:processed_transcript	ENSEMBL	6.276224	6.632737	-1.771506	-1.280328	0.005454	0.006499	down	coding	974
8026292		GENSCAN00000041421	cdna:genscan chromosome:GRCh37:19:14181210:14182052:1 transcript_biotype:protein_coding	ENSEMBL	6.550948	6.973752	-1.771495	-1.34053	0.005458	0.006499	down	coding	975
7946661	DKK3	NM_015881	"Homo sapiens dickkopf 3 homolog (Xenopus laevis) (DKK3), transcript variant 1, mRNA."	RefSeq	6.476398	6.11879	1.771062	1.2813	0.005463	0.01361	up	coding	976
7943867	BCO2	NM_031938	"Homo sapiens beta-carotene oxygenase 2 (BCO2), transcript variant 1, mRNA."	RefSeq	3.619448	3.314861	1.770168	1.235065	0.005468	0.01361	up	coding	977
7996947	CYB5B	NM_030579	"Homo sapiens cytochrome b5 type B (outer mitochondrial membrane) (CYB5B), nuclear gene encoding mitochondrial protein, mRNA."	RefSeq	7.562023	7.932476	-1.770047	-1.292758	0.005473	0.006499	down	coding	978
8034712	PODNL1	NM_024825	"Homo sapiens podocan-like 1 (PODNL1), transcript variant 1, mRNA."	RefSeq	5.347128	4.953147	1.769914	1.314014	0.005478	0.01361	up	coding	979
8099841	TLR6	NM_006068	"Homo sapiens toll-like receptor 6 (TLR6), mRNA."	RefSeq	4.512618	5.040141	-1.769196	-1.441452	0.005488	0.006499	down	coding	980
8008969	TBX2	NM_005994	"Homo sapiens T-box 2 (TBX2), mRNA."	RefSeq	7.262927	6.988963	1.768924	1.209125	0.005498	0.01361	up	coding	981
8135576	TES	NM_015641	"Homo sapiens testis derived transcript (3 LIM domains) (TES), transcript variant 1, mRNA."	RefSeq	7.176342	7.564692	-1.76863	-1.308896	0.005502	0.006499	down	coding	982
7959408	KNTC1	NM_014708	"Homo sapiens kinetochore associated 1 (KNTC1), mRNA."	RefSeq	6.601192	6.92466	-1.768509	-1.251336	0.005507	0.006499	down	coding	983
8165552	NELF	NM_001178064	"Homo sapiens nasal embryonic LHRH factor (NELF), transcript variant 5, mRNA."	RefSeq	7.666557	7.391303	1.768114	1.210207	0.005512	0.01361	up	coding	984
7930213	TAF5	NM_006951	"Homo sapiens TAF5 RNA polymerase II, TATA box binding protein (TBP)-associated factor, 100kDa (TAF5), mRNA."	RefSeq	6.607097	6.931448	-1.766544	-1.252101	0.005517	0.006499	down	coding	985
8175775	MAGEA1	NM_004988	"Homo sapiens melanoma antigen family A, 1 (directs expression of antigen MZ2-E) (MAGEA1), mRNA."	RefSeq	6.11075	6.407893	-1.766511	-1.228709	0.005522	0.006499	down	coding	986
7960821	APOBEC1	NM_001644	"Homo sapiens apolipoprotein B mRNA editing enzyme, catalytic polypeptide 1 (APOBEC1), mRNA."	RefSeq	4.185506	3.86029	1.765298	1.252852	0.005532	0.01361	up	coding	987
8039044	ZNF415	NM_018355	"Homo sapiens zinc finger protein 415 (ZNF415), transcript variant 2, mRNA."	RefSeq	3.351439	2.975166	1.765073	1.297984	0.005537	0.01361	up	coding	988
8015955	ATXN7L3	NM_020218	"Homo sapiens ataxin 7-like 3 (ATXN7L3), transcript variant 1, mRNA."	RefSeq	6.270214	5.930534	1.763707	1.265476	0.005541	0.01361	up	coding	989
8083941	ECT2	NM_018098	"Homo sapiens epithelial cell transforming sequence 2 oncogene (ECT2), transcript variant 3, mRNA."	RefSeq	6.747642	7.071182	-1.763649	-1.251398	0.005546	0.006499	down	coding	990
8013671	SPAG5	NM_006461	"Homo sapiens sperm associated antigen 5 (SPAG5), mRNA."	RefSeq	7.048043	7.441471	-1.763524	-1.313511	0.005551	0.006499	down	coding	991
7979131	GNG2	NM_053064	"Homo sapiens guanine nucleotide binding protein (G protein), gamma 2 (GNG2), transcript variant 1, mRNA."	RefSeq	3.751214	3.391691	1.763303	1.283002	0.005556	0.01361	up	coding	992
8134420	TAC1	NM_013998	"Homo sapiens tachykinin, precursor 1 (TAC1), transcript variant delta, mRNA."	RefSeq	3.824191	4.194125	-1.762184	-1.292294	0.005566	0.006499	down	coding	993
7905395	PSMB4	NM_002796	"Homo sapiens proteasome (prosome, macropain) subunit, beta type, 4 (PSMB4), mRNA."	RefSeq	9.778855	10.141578	-1.762066	-1.285851	0.005571	0.006499	down	coding	994
8049532	LRRFIP1	NM_001137550	"Homo sapiens leucine rich repeat (in FLII) interacting protein 1 (LRRFIP1), transcript variant 1, mRNA."	RefSeq	3.963685	4.565045	-1.761827	-1.517145	0.005576	0.006499	down	coding	995
7906930	NUF2	NM_031423	"Homo sapiens NUF2, NDC80 kinetochore complex component, homolog (S. cerevisiae) (NUF2), transcript variant 2, mRNA."	RefSeq	6.963471	7.262514	-1.761464	-1.230328	0.00558	0.006499	down	coding	996
7938777	LDHA	NM_005566	"Homo sapiens lactate dehydrogenase A (LDHA), transcript variant 1, mRNA."	RefSeq	10.351721	10.782584	-1.761435	-1.34804	0.005585	0.006499	down	coding	997
8136039	ATP6V1F	NM_004231	"Homo sapiens ATPase, H+ transporting, lysosomal 14kDa, V1 subunit F (ATP6V1F), transcript variant 1, mRNA."	RefSeq	8.864787	8.595021	1.760924	1.205612	0.00559	0.01361	up	coding	998
8133788	PTPN12	NM_001131008	"Homo sapiens protein tyrosine phosphatase, non-receptor type 12 (PTPN12), transcript variant 2, mRNA."	RefSeq	7.968608	8.26716	-1.760396	-1.229909	0.0056	0.006499	down	coding	999
8104298	NDUFS6	NM_004553	"Homo sapiens NADH dehydrogenase (ubiquinone) Fe-S protein 6, 13kDa (NADH-coenzyme Q reductase) (NDUFS6), nuclear gene encoding mitochondrial protein, mRNA."	RefSeq	8.320005	8.0267	1.760032	1.225445	0.00561	0.01361	up	coding	1000
8002421	VAC14	NM_018052	"Homo sapiens Vac14 homolog (S. cerevisiae) (VAC14), mRNA."	RefSeq	6.257509	6.649896	-1.759761	-1.312564	0.005615	0.006499	down	coding	1001
8055377	ZRANB3	NM_032143	"Homo sapiens zinc finger, RAN-binding domain containing 3 (ZRANB3), mRNA."	RefSeq	4.86801	4.576162	1.75929	1.224207	0.00562	0.01361	up	coding	1002
8022531	NPC1	NM_000271	"Homo sapiens Niemann-Pick disease, type C1 (NPC1), mRNA."	RefSeq	5.943989	6.431427	-1.758735	-1.401953	0.005624	0.006499	down	coding	1003
8081867	TIMMDC1	NM_016589	"Homo sapiens translocase of inner mitochondrial membrane domain containing 1 (TIMMDC1), nuclear gene encoding mitochondrial protein, mRNA."	RefSeq	8.425323	8.922301	-1.758428	-1.411254	0.005629	0.006499	down	coding	1004
8068180	HUNK	NM_014586	"Homo sapiens hormonally up-regulated Neu-associated kinase (HUNK), mRNA."	RefSeq	3.911004	3.607752	1.757728	1.233922	0.005634	0.01361	up	coding	1005
8000582	SULT1A2	NM_001054	"Homo sapiens sulfotransferase family, cytosolic, 1A, phenol-preferring, member 2 (SULT1A2), transcript variant 1, mRNA."	RefSeq	4.81648	4.38232	1.756962	1.351125	0.005639	0.01361	up	coding	1006
8129562	CTGF	NM_001901	"Homo sapiens connective tissue growth factor (CTGF), mRNA."	RefSeq	6.509011	6.837794	-1.756831	-1.255954	0.005644	0.006499	down	coding	1007
8164607	FNBP1	NM_015033	"Homo sapiens formin binding protein 1 (FNBP1), mRNA."	RefSeq	6.889351	6.592229	1.756658	1.228691	0.005649	0.01361	up	coding	1008
8118833	UHRF1BP1	NM_017754	"Homo sapiens UHRF1 binding protein 1 (UHRF1BP1), mRNA."	RefSeq	5.40378	5.889264	-1.756494	-1.400055	0.005659	0.006499	down	coding	1009
8166355	CNKSR2	NM_014927	"Homo sapiens connector enhancer of kinase suppressor of Ras 2 (CNKSR2), transcript variant 1, mRNA."	RefSeq	5.732284	6.044548	-1.756277	-1.241654	0.005663	0.006499	down	coding	1010
8168794	CENPI	NM_006733	"Homo sapiens centromere protein I (CENPI), mRNA."	RefSeq	4.923147	5.237791	-1.755481	-1.243704	0.005668	0.006499	down	coding	1011
8090866	ANAPC13	NM_001242374	"Homo sapiens anaphase promoting complex subunit 13 (ANAPC13), transcript variant 2, mRNA."	RefSeq	6.718843	7.089549	-1.755404	-1.292985	0.005673	0.006499	down	coding	1012
7945101	DCPS	NM_014026	"Homo sapiens decapping enzyme, scavenger (DCPS), mRNA."	RefSeq	7.994976	8.290915	-1.754787	-1.227683	0.005678	0.006499	down	coding	1013
8131475	C1GALT1	NM_020156	"Homo sapiens core 1 synthase, glycoprotein-N-acetylgalactosamine 3-beta-galactosyltransferase, 1 (C1GALT1), mRNA."	RefSeq	5.718318	6.216395	-1.754618	-1.41233	0.005683	0.006499	down	coding	1014
8112890	MED27	NM_004269	"Homo sapiens mediator complex subunit 27 (MED27), transcript variant 1, mRNA."	RefSeq	6.896498	7.384656	-1.754527	-1.402652	0.005688	0.006499	down	coding	1015
7916669	DOCK7	NM_033407	"Homo sapiens dedicator of cytokinesis 7 (DOCK7), mRNA."	RefSeq	6.845292	7.174257	-1.754387	-1.256112	0.005693	0.006499	down	coding	1016
8112519	LOC728093	AK296222	"Homo sapiens cDNA FLJ54498 complete cds, weakly similar to Mucin-like protein 1 precursor."	GenBank	7.289787	6.989973	1.753517	1.230985	0.005712	0.01361	up	coding	1017
7917255	SSX2IP	NM_014021	"Homo sapiens synovial sarcoma, X breakpoint 2 interacting protein (SSX2IP), transcript variant 5, mRNA."	RefSeq	5.66753	5.945466	-1.753085	-1.212459	0.005717	0.006499	down	coding	1018
7954356	SLCO1B1	NM_006446	"Homo sapiens solute carrier organic anion transporter family, member 1B1 (SLCO1B1), mRNA."	RefSeq	2.686643	2.384876	1.752859	1.232654	0.005722	0.01361	up	coding	1019
8164013	STRBP	NM_001171137	"Homo sapiens spermatid perinuclear RNA binding protein (STRBP), transcript variant 2, mRNA."	RefSeq	5.12906	5.516484	-1.752019	-1.308056	0.005727	0.006499	down	coding	1020
8160914	VCP	ENST00000358901	cdna:known chromosome:GRCh37:9:35056061:35073246:-1 gene:ENSG00000165280 gene_biotype:protein_coding transcript_biotype:protein_coding	ENSEMBL	8.326289	8.870129	-1.751836	-1.457848	0.005732	0.006499	down	coding	1021
8039674	ZNF154	NM_001085384	"Homo sapiens zinc finger protein 154 (ZNF154), mRNA."	RefSeq	4.330118	3.964015	1.749429	1.288867	0.005742	0.019557	up	coding	1022
8143367	SLC37A3	NM_207113	"Homo sapiens solute carrier family 37 (glycerol-3-phosphate transporter), member 3 (SLC37A3), transcript variant 1, mRNA."	RefSeq	6.744581	7.1232	-1.749069	-1.300096	0.005751	0.006499	down	coding	1023
8094625	KLHL5	NM_001007075	"Homo sapiens kelch-like 5 (Drosophila) (KLHL5), transcript variant 3, mRNA."	RefSeq	5.704659	6.142871	-1.748794	-1.354924	0.005756	0.006499	down	coding	1024
7930870	TOMM22	NM_020243	"Homo sapiens translocase of outer mitochondrial membrane 22 homolog (yeast) (TOMM22), nuclear gene encoding mitochondrial protein, mRNA."	RefSeq	8.404634	8.757808	-1.74823	-1.277368	0.005761	0.006499	down	coding	1025
7909568	DTL	NM_016448	"Homo sapiens denticleless E3 ubiquitin protein ligase homolog (Drosophila) (DTL), mRNA."	RefSeq	7.303802	7.709567	-1.747606	-1.324792	0.005766	0.006499	down	coding	1026
7963142	FAIM2	NM_012306	"Homo sapiens Fas apoptotic inhibitory molecule 2 (FAIM2), mRNA."	RefSeq	6.250719	5.945213	1.747199	1.235852	0.005776	0.019557	up	coding	1027
8127544	LOC100653236	ENST00000316292	cdna:known chromosome:GRCh37:6:74225473:74230741:-1 gene:ENSG00000156508 gene_biotype:protein_coding transcript_biotype:protein_coding	ENSEMBL	6.113898	6.534375	-1.747036	-1.33837	0.005781	0.006499	down	coding	1028
7960381	EFCAB4B	ENST00000514026	cdna:known chromosome:GRCh37:12:3835078:3873985:-1 gene:ENSG00000130038 gene_biotype:protein_coding transcript_biotype:processed_transcript	ENSEMBL	5.405369	4.972868	1.745359	1.349571	0.00579	0.019557	up	coding	1029
7912808	NBPF10	NM_001039703	"Homo sapiens neuroblastoma breakpoint family, member 10 (NBPF10), mRNA."	RefSeq	8.226883	8.506298	-1.745104	-1.213702	0.005795	0.006499	down	coding	1030
7960165	ZNF268	NM_003415	"Homo sapiens zinc finger protein 268 (ZNF268), transcript variant 1, mRNA."	RefSeq	5.591586	5.995755	-1.744421	-1.323326	0.0058	0.006499	down	coding	1031
7917530	GBP2	ENST00000464839	cdna:known chromosome:GRCh37:1:89571815:89616139:-1 gene:ENSG00000162645 gene_biotype:protein_coding transcript_biotype:nonsense_mediated_decay	ENSEMBL	5.810017	5.44844	1.744362	1.28483	0.005805	0.019557	up	coding	1032
8016463	HOXB6	NM_018952	"Homo sapiens homeobox B6 (HOXB6), mRNA."	RefSeq	7.144278	7.441795	-1.742699	-1.229028	0.005815	0.006499	down	coding	1033
8080084	MANF	NM_006010	"Homo sapiens mesencephalic astrocyte-derived neurotrophic factor (MANF), mRNA."	RefSeq	8.89804	8.590768	1.742146	1.237365	0.00582	0.019557	up	coding	1034
8096808	CCDC109B	NM_017918	"Homo sapiens coiled-coil domain containing 109B (CCDC109B), mRNA."	RefSeq	6.858064	7.160203	-1.741305	-1.232971	0.005825	0.006499	down	coding	1035
8025368	SNAPC2	NM_003083	"Homo sapiens small nuclear RNA activating complex, polypeptide 2, 45kDa (SNAPC2), transcript variant 1, mRNA."	RefSeq	6.830448	6.52926	1.740335	1.232159	0.005839	0.019557	up	coding	1036
7973306	ABHD4	NM_022060	"Homo sapiens abhydrolase domain containing 4 (ABHD4), mRNA."	RefSeq	4.937558	5.340149	-1.739782	-1.32188	0.005844	0.006499	down	coding	1037
7970810	SLC7A1	NM_003045	"Homo sapiens solute carrier family 7 (cationic amino acid transporter, y+ system), member 1 (SLC7A1), mRNA."	RefSeq	7.555396	7.961598	-1.73933	-1.325192	0.005849	0.006499	down	coding	1038
8121563	MARCKS	NM_002356	"Homo sapiens myristoylated alanine-rich protein kinase C substrate (MARCKS), mRNA."	RefSeq	7.486881	7.184224	1.739289	1.233414	0.005854	0.019557	up	coding	1039
8078330	RBMS3	NM_001003792	"Homo sapiens RNA binding motif, single stranded interacting protein 3 (RBMS3), transcript variant 3, mRNA."	RefSeq	7.632452	7.980576	-1.738991	-1.272904	0.005859	0.006499	down	coding	1040
8107814	ISOC1	NM_016048	"Homo sapiens isochorismatase domain containing 1 (ISOC1), mRNA."	RefSeq	5.707365	6.054249	-1.735828	-1.271811	0.005888	0.006499	down	coding	1041
8002660	TXNL4B	NM_017853	"Homo sapiens thioredoxin-like 4B (TXNL4B), transcript variant 1, mRNA."	RefSeq	5.754286	6.351067	-1.735585	-1.512338	0.005903	0.006499	down	coding	1042
8089795	COX17	NM_005694	"Homo sapiens COX17 cytochrome c oxidase assembly homolog (S. cerevisiae) (COX17), nuclear gene encoding mitochondrial protein, mRNA."	RefSeq	9.099887	8.712205	1.734868	1.30829	0.005912	0.019557	up	coding	1043
7983940	FAM63B	NM_001040453	"Homo sapiens family with sequence similarity 63, member B (FAM63B), transcript variant 2, mRNA."	RefSeq	5.709532	6.095886	-1.733184	-1.307086	0.005927	0.006499	down	coding	1044
8111670	GDNF	NM_199231	"Homo sapiens glial cell derived neurotrophic factor (GDNF), transcript variant 2, mRNA."	RefSeq	6.374036	5.944197	1.733069	1.347083	0.005932	0.019557	up	coding	1045
8108217	TGFBI	NM_000358	"Homo sapiens transforming growth factor, beta-induced, 68kDa (TGFBI), mRNA."	RefSeq	9.30223	8.921055	1.732715	1.302402	0.005937	0.019557	up	coding	1046
8007797	RPS26	NM_001029	"Homo sapiens ribosomal protein S26 (RPS26), mRNA."	RefSeq	11.553283	11.207216	1.732033	1.271091	0.005942	0.019557	up	coding	1047
7929114		GENSCAN00000033866	cdna:genscan chromosome:GRCh37:10:91738474:91738827:1 transcript_biotype:protein_coding	ENSEMBL	5.963528	5.578647	1.731452	1.305752	0.005947	0.019557	up	coding	1048
7900051	EIF2C3	NM_177422	"Homo sapiens eukaryotic translation initiation factor 2C, 3 (EIF2C3), transcript variant 2, mRNA."	RefSeq	6.944611	7.268644	-1.731207	-1.251825	0.005951	0.006499	down	coding	1049
7953901	CLEC12A	NM_201623	"Homo sapiens C-type lectin domain family 12, member A (CLEC12A), transcript variant 2, mRNA."	RefSeq	2.913983	2.543759	1.729797	1.292554	0.005961	0.019557	up	coding	1050
7911566		AK301440	"Homo sapiens cDNA FLJ57630 complete cds, moderately similar to Homo sapiens mitochondrial ribosomal protein L20 (MRPL20), mRNA."	GenBank	4.512069	4.887764	-1.72967	-1.297464	0.005968	0.006499	down	coding	1051
8039945		AK301440	"Homo sapiens cDNA FLJ57630 complete cds, moderately similar to Homo sapiens mitochondrial ribosomal protein L20 (MRPL20), mRNA."	GenBank	4.512069	4.887764	-1.72967	-1.297464	0.005968	0.006499	down	coding	1052
8000651	SMG1	NM_015092	"Homo sapiens smg-1 homolog, phosphatidylinositol 3-kinase-related kinase (C. elegans) (SMG1), mRNA."	RefSeq	9.116026	9.415051	-1.728842	-1.230312	0.005986	0.006499	down	coding	1053
7914296	PUM1	NM_001020658	"Homo sapiens pumilio homolog 1 (Drosophila) (PUM1), transcript variant 1, mRNA."	RefSeq	8.33423	8.679831	-1.728672	-1.27068	0.005995	0.006499	down	coding	1054
7975760	EIF2B2	NM_014239	"Homo sapiens eukaryotic translation initiation factor 2B, subunit 2 beta, 39kDa (EIF2B2), mRNA."	RefSeq	7.652836	7.939615	-1.728588	-1.219913	0.006005	0.006499	down	coding	1055
7903308	TRMT13	NM_019083	"Homo sapiens tRNA methyltransferase 13 homolog (S. cerevisiae) (TRMT13), mRNA."	RefSeq	7.015748	6.750551	1.727998	1.2018	0.006015	0.019557	up	coding	1056
7952445	MSANTD2	NM_024631	"Homo sapiens Myb/SANT-like DNA-binding domain containing 2 (MSANTD2), mRNA."	RefSeq	6.499702	6.815048	-1.727188	-1.24431	0.00602	0.006499	down	coding	1057
8132369	EPDR1	NM_001242946	"Homo sapiens ependymin related protein 1 (zebrafish) (EPDR1), transcript variant 2, mRNA."	RefSeq	6.578179	6.293323	1.726588	1.218289	0.006034	0.019557	up	coding	1058
8029377	ZNF224	NM_013398	"Homo sapiens zinc finger protein 224 (ZNF224), mRNA."	RefSeq	4.887121	5.226366	-1.725706	-1.265094	0.006044	0.006499	down	coding	1059
8166876	DDX3X	NM_001193416	"Homo sapiens DEAD (Asp-Glu-Ala-Asp) box polypeptide 3, X-linked (DDX3X), transcript variant 2, mRNA."	RefSeq	8.935369	9.267697	-1.725559	-1.259043	0.006049	0.006499	down	coding	1060
8011141	PRPF8	NM_006445	"Homo sapiens PRP8 pre-mRNA processing factor 8 homolog (S. cerevisiae) (PRPF8), mRNA."	RefSeq	9.34843	9.727163	-1.725363	-1.300199	0.006054	0.006499	down	coding	1061
7999435	PRM2	NM_002762	"Homo sapiens protamine 2 (PRM2), mRNA."	RefSeq	4.917667	4.55794	1.724974	1.283183	0.006059	0.019557	up	coding	1062
8019877	SMCHD1	NM_015295	"Homo sapiens structural maintenance of chromosomes flexible hinge domain containing 1 (SMCHD1), mRNA."	RefSeq	7.044536	7.340615	-1.724956	-1.227803	0.006064	0.006499	down	coding	1063
7927108	BMS1	NM_014753	"Homo sapiens BMS1 homolog, ribosome assembly protein (yeast) (BMS1), mRNA."	RefSeq	6.87708	7.357455	-1.724905	-1.395106	0.006069	0.006499	down	coding	1064
7999841	SMG1	NM_015092	"Homo sapiens smg-1 homolog, phosphatidylinositol 3-kinase-related kinase (C. elegans) (SMG1), mRNA."	RefSeq	7.579004	7.990113	-1.724848	-1.329707	0.006078	0.006499	down	coding	1065
8114567	PFDN1	NM_002622	"Homo sapiens prefoldin subunit 1 (PFDN1), mRNA."	RefSeq	8.298189	8.003759	1.724789	1.2264	0.006083	0.019557	up	coding	1066
8152582	DSCC1	NM_024094	"Homo sapiens defective in sister chromatid cohesion 1 homolog (S. cerevisiae) (DSCC1), mRNA."	RefSeq	6.732819	7.084502	-1.723852	-1.276048	0.006093	0.006499	down	coding	1067
7933582	TIMM23B	XM_003118952	"PREDICTED: Homo sapiens translocase of inner mitochondrial membrane 23 homolog B (yeast) (TIMM23B), mRNA."	RefSeq	8.63046	8.949824	-1.723732	-1.24778	0.006098	0.006499	down	coding	1068
8001981	FHOD1	NM_013241	"Homo sapiens formin homology 2 domain containing 1 (FHOD1), mRNA."	RefSeq	6.114355	6.397047	-1.723515	-1.216463	0.006103	0.006499	down	coding	1069
8119088	CDKN1A	NM_001220778	"Homo sapiens cyclin-dependent kinase inhibitor 1A (p21, Cip1) (CDKN1A), transcript variant 4, mRNA."	RefSeq	6.732623	7.064303	-1.723396	-1.258478	0.006112	0.006499	down	coding	1070
8029437	PVR	NM_006505	"Homo sapiens poliovirus receptor (PVR), transcript variant 1, mRNA."	RefSeq	6.529554	6.895767	-1.723219	-1.288965	0.006122	0.006499	down	coding	1071
8058415	INO80D	NM_017759	"Homo sapiens INO80 complex subunit D (INO80D), mRNA."	RefSeq	5.525792	6.041264	-1.722886	-1.429461	0.006137	0.006499	down	coding	1072
8105267	ITGA2	NM_002203	"Homo sapiens integrin, alpha 2 (CD49B, alpha 2 subunit of VLA-2 receptor) (ITGA2), mRNA."	RefSeq	6.549741	6.976909	-1.721557	-1.344592	0.006147	0.006499	down	coding	1073
8114396	CDC23	NM_004661	"Homo sapiens cell division cycle 23 homolog (S. cerevisiae) (CDC23), mRNA."	RefSeq	6.662033	6.998603	-1.721435	-1.262751	0.006151	0.006499	down	coding	1074
7928909	FAM35A	NM_019054	"Homo sapiens family with sequence similarity 35, member A (FAM35A), mRNA."	RefSeq	6.772151	6.406709	1.721355	1.288276	0.006156	0.019557	up	coding	1075
7911619	GNB1	NM_002074	"Homo sapiens guanine nucleotide binding protein (G protein), beta polypeptide 1 (GNB1), mRNA."	RefSeq	9.488827	9.805343	-1.721174	-1.24532	0.006161	0.006499	down	coding	1076
8087830	RPL29	NM_000992	"Homo sapiens ribosomal protein L29 (RPL29), mRNA."	RefSeq	9.629563	9.223205	1.720182	1.325336	0.006171	0.019557	up	coding	1077
8154635	MTAP	NM_002451	"Homo sapiens methylthioadenosine phosphorylase (MTAP), mRNA."	RefSeq	7.670742	7.971239	-1.719939	-1.231568	0.006176	0.006499	down	coding	1078
8082261	ROPN1B	NM_001012337	"Homo sapiens rhophilin associated tail protein 1B (ROPN1B), mRNA."	RefSeq	4.986999	5.304222	-1.719803	-1.24593	0.006181	0.006499	down	coding	1079
8027260	ZNF486	NM_052852	"Homo sapiens zinc finger protein 486 (ZNF486), mRNA."	RefSeq	5.63443	5.959638	-1.718591	-1.252845	0.006191	0.006499	down	coding	1080
7997904		ENST00000378337	cdna:known chromosome:GRCh37:16:89284120:89302402:1 gene:ENSG00000205014 gene_biotype:protein_coding transcript_biotype:protein_coding	ENSEMBL	8.326669	8.658885	-1.718483	-1.258945	0.006195	0.006499	down	coding	1081
8016578	SLC35B1	NM_005827	"Homo sapiens solute carrier family 35, member B1 (SLC35B1), mRNA."	RefSeq	8.366953	8.714873	-1.718287	-1.272725	0.0062	0.006499	down	coding	1082
8092552	IGF2BP2	NM_001007225	"Homo sapiens insulin-like growth factor 2 mRNA binding protein 2 (IGF2BP2), transcript variant 2, mRNA."	RefSeq	8.327004	8.593946	-1.718037	-1.203254	0.006205	0.006499	down	coding	1083
8046502	SCRN3	NM_001193528	"Homo sapiens secernin 3 (SCRN3), transcript variant 2, mRNA."	RefSeq	4.911442	5.216012	-1.71754	-1.23505	0.00621	0.006499	down	coding	1084
7993889	C16orf52	ENST00000569656	cdna:known chromosome:GRCh37:16:22019530:22098854:1 gene:ENSG00000185716 gene_biotype:protein_coding transcript_biotype:protein_coding	ENSEMBL	8.776041	9.076088	-1.716996	-1.231184	0.00622	0.006499	down	coding	1085
7905862	DCST1	NM_152494	"Homo sapiens DC-STAMP domain containing 1 (DCST1), transcript variant 1, mRNA."	RefSeq	5.030419	4.745986	1.716914	1.217931	0.006225	0.019557	up	coding	1086
8173437	CXorf65	NM_001025265	"Homo sapiens chromosome X open reading frame 65 (CXorf65), transcript variant 1, mRNA."	RefSeq	3.650952	3.334504	1.716711	1.245261	0.00623	0.019557	up	coding	1087
8098379	WDR17	NM_170710	"Homo sapiens WD repeat domain 17 (WDR17), transcript variant 1, mRNA."	RefSeq	4.342992	4.60921	-1.716547	-1.202651	0.006234	0.006499	down	coding	1088
8096959	ANK2	NM_001148	"Homo sapiens ankyrin 2, neuronal (ANK2), transcript variant 1, mRNA."	RefSeq	4.716117	5.109375	-1.716141	-1.313356	0.006244	0.006499	down	coding	1089
7971373		GENSCAN00000012389	cdna:genscan chromosome:GRCh37:13:45910461:45946958:-1 transcript_biotype:protein_coding	ENSEMBL	9.624466	9.169956	1.714192	1.370317	0.006249	0.019557	up	coding	1090
7953532	ENO2	NM_001975	"Homo sapiens enolase 2 (gamma, neuronal) (ENO2), mRNA."	RefSeq	6.135551	6.597163	-1.714069	-1.37708	0.006254	0.006499	down	coding	1091
8086406	SEC22C	NM_004206	"Homo sapiens SEC22 vesicle trafficking protein homolog C (S. cerevisiae) (SEC22C), transcript variant 2, mRNA."	RefSeq	6.186076	6.537119	-1.712955	-1.275483	0.006278	0.006499	down	coding	1092
8161418		GENSCAN00000003483	cdna:genscan chromosome:GRCh37:9:44171423:44245769:-1 transcript_biotype:protein_coding	ENSEMBL	5.359593	4.859316	1.712513	1.414485	0.006288	0.019557	up	coding	1093
8163964	PDCL	NM_005388	"Homo sapiens phosducin-like (PDCL), mRNA."	RefSeq	6.32236	6.677198	-1.71171	-1.278842	0.006293	0.006499	down	coding	1094
8162039	C9orf64	NM_032307	"Homo sapiens chromosome 9 open reading frame 64 (C9orf64), mRNA."	RefSeq	5.363749	5.787051	-1.710724	-1.340993	0.006298	0.006499	down	coding	1095
7956876	LLPH	NM_032338	"Homo sapiens LLP homolog, long-term synaptic facilitation (Aplysia) (LLPH), mRNA."	RefSeq	5.551681	5.168841	1.710561	1.303906	0.006303	0.019557	up	coding	1096
8122660	UST	NM_005715	"Homo sapiens uronyl-2-sulfotransferase (UST), mRNA."	RefSeq	5.961497	5.635094	1.710343	1.253883	0.006308	0.019557	up	coding	1097
8054395	UXS1	NM_001253875	"Homo sapiens UDP-glucuronate decarboxylase 1 (UXS1), transcript variant 1, mRNA."	RefSeq	7.860275	8.175632	-1.710239	-1.24432	0.006313	0.006499	down	coding	1098
7922051	CREG1	NM_003851	"Homo sapiens cellular repressor of E1A-stimulated genes 1 (CREG1), mRNA."	RefSeq	6.77466	7.15121	-1.709976	-1.298233	0.006317	0.006499	down	coding	1099
7959298	TMEM120B	NM_001080825	"Homo sapiens transmembrane protein 120B (TMEM120B), mRNA."	RefSeq	6.165947	6.473732	-1.709937	-1.237806	0.006322	0.006499	down	coding	1100
8172914	HUWE1	NM_031407	"Homo sapiens HECT, UBA and WWE domain containing 1, E3 ubiquitin protein ligase (HUWE1), mRNA."	RefSeq	8.588365	8.908412	-1.709401	-1.248372	0.006327	0.006499	down	coding	1101
7939376	LDLRAD3	NM_174902	"Homo sapiens low density lipoprotein receptor class A domain containing 3 (LDLRAD3), mRNA."	RefSeq	7.313786	7.700057	-1.709355	-1.307011	0.006332	0.006499	down	coding	1102
8108593	WDR55	NM_017706	"Homo sapiens WD repeat domain 55 (WDR55), mRNA."	RefSeq	5.890536	6.307709	-1.707692	-1.335308	0.006352	0.006499	down	coding	1103
7977119	APOPT1	NM_032374	"Homo sapiens apoptogenic 1, mitochondrial (APOPT1), nuclear gene encoding mitochondrial protein, mRNA."	RefSeq	6.083618	5.675537	1.707211	1.32692	0.006356	0.019557	up	coding	1104
8017651	SMURF2	NM_022739	"Homo sapiens SMAD specific E3 ubiquitin protein ligase 2 (SMURF2), mRNA."	RefSeq	7.794106	8.098394	-1.706438	-1.234809	0.006366	0.006499	down	coding	1105
8086077	CLASP2	NM_015097	"Homo sapiens cytoplasmic linker associated protein 2 (CLASP2), transcript variant 1, mRNA."	RefSeq	6.884306	7.181034	-1.70529	-1.228356	0.006386	0.006499	down	coding	1106
7943562	ELMOD1	NM_001130037	"Homo sapiens ELMO/CED-12 domain containing 1 (ELMOD1), transcript variant 2, mRNA."	RefSeq	4.619342	4.300028	1.70439	1.247737	0.006391	0.019557	up	coding	1107
8093086	PCYT1A	NM_005017	"Homo sapiens phosphate cytidylyltransferase 1, choline, alpha (PCYT1A), mRNA."	RefSeq	6.220754	6.591863	-1.703808	-1.293346	0.0064	0.006499	down	coding	1108
8166945		GENSCAN00000018502	cdna:genscan chromosome:GRCh37:X:44143534:44145492:1 transcript_biotype:protein_coding	ENSEMBL	5.009955	4.657892	1.703319	1.276384	0.006405	0.019557	up	coding	1109
7911993	ICMT	NM_012405	"Homo sapiens isoprenylcysteine carboxyl methyltransferase (ICMT), mRNA."	RefSeq	6.967108	7.349695	-1.702936	-1.303677	0.00641	0.006499	down	coding	1110
8143702	ZNF425	NM_001001661	"Homo sapiens zinc finger protein 425 (ZNF425), mRNA."	RefSeq	5.1614	4.843274	1.702889	1.246711	0.006415	0.019557	up	coding	1111
8170362		GENSCAN00000027583	cdna:genscan chromosome:GRCh37:X:147546379:147546948:1 transcript_biotype:protein_coding	ENSEMBL	3.530873	4.111717	-1.702731	-1.495724	0.00642	0.006499	down	coding	1112
8068608		GENSCAN00000027374	cdna:genscan chromosome:GRCh37:21:40498996:40499966:1 transcript_biotype:protein_coding	ENSEMBL	3.533648	3.044489	1.702153	1.403626	0.00643	0.019557	up	coding	1113
7971513	ESD	NM_001984	"Homo sapiens esterase D (ESD), mRNA."	RefSeq	7.231377	7.501097	-1.70209	-1.205574	0.006435	0.006499	down	coding	1114
8044236	GCC2	NM_181453	"Homo sapiens GRIP and coiled-coil domain containing 2 (GCC2), transcript variant 1, mRNA."	RefSeq	7.075264	7.381447	-1.701921	-1.236433	0.006439	0.006499	down	coding	1115
8097128	EXOSC9	NM_001034194	"Homo sapiens exosome component 9 (EXOSC9), transcript variant 1, mRNA."	RefSeq	6.550943	6.819919	-1.701643	-1.204952	0.006444	0.006499	down	coding	1116
8035980	RHPN2	NM_033103	"Homo sapiens rhophilin, Rho GTPase binding protein 2 (RHPN2), mRNA."	RefSeq	6.433712	6.759669	-1.701241	-1.253496	0.006449	0.006499	down	coding	1117
8114158	PPP2CA	NM_002715	"Homo sapiens protein phosphatase 2, catalytic subunit, alpha isozyme (PPP2CA), mRNA."	RefSeq	8.812481	9.138998	-1.700697	-1.253982	0.006454	0.006499	down	coding	1118
8138613	OSBPL3	NM_015550	"Homo sapiens oxysterol binding protein-like 3 (OSBPL3), transcript variant 1, mRNA."	RefSeq	6.6984	7.052657	-1.700447	-1.278327	0.006459	0.006499	down	coding	1119
8142194	LAMB1	NM_002291	"Homo sapiens laminin, beta 1 (LAMB1), mRNA."	RefSeq	9.161789	9.496331	-1.70023	-1.260977	0.006464	0.006499	down	coding	1120
7936507	C10orf82	ENST00000369210	cdna:known chromosome:GRCh37:10:118423207:118429481:-1 gene:ENSG00000165863 gene_biotype:protein_coding transcript_biotype:protein_coding	ENSEMBL	4.905247	4.484211	1.699551	1.338889	0.006469	0.019557	up	coding	1121
8061579	TPX2	NM_012112	"Homo sapiens TPX2, microtubule-associated, homolog (Xenopus laevis) (TPX2), mRNA."	RefSeq	7.658378	8.015734	-1.699452	-1.281076	0.006474	0.006499	down	coding	1122
8059838	HJURP	NM_018410	"Homo sapiens Holliday junction recognition protein (HJURP), mRNA."	RefSeq	6.35103	6.676767	-1.699406	-1.253305	0.006478	0.006499	down	coding	1123
8120428	FKBP1A	NM_054014	"Homo sapiens FK506 binding protein 1A, 12kDa (FKBP1A), transcript variant 2, mRNA."	RefSeq	10.274053	9.956039	1.698831	1.246614	0.006483	0.019557	up	coding	1124
8085754	SGOL1	ENST00000419233	cdna:known chromosome:GRCh37:3:20202085:20227683:-1 gene:ENSG00000129810 gene_biotype:protein_coding transcript_biotype:protein_coding	ENSEMBL	6.340574	6.773941	-1.698587	-1.350381	0.006488	0.006499	down	coding	1125
7928556		GENSCAN00000009074	cdna:genscan chromosome:GRCh37:10:80008745:80140257:1 transcript_biotype:protein_coding	ENSEMBL	5.350406	4.800354	1.698062	1.464138	0.006503	0.019557	up	coding	1126
7915995	FAF1	NM_007051	"Homo sapiens Fas (TNFRSF6) associated factor 1 (FAF1), mRNA."	RefSeq	7.494071	7.905375	-1.697174	-1.329887	0.006508	0.00982	down	coding	1127
8171879		GENSCAN00000037803	cdna:genscan chromosome:GRCh37:X:25663839:25737188:-1 transcript_biotype:protein_coding	ENSEMBL	5.787582	6.190285	-1.697143	-1.321982	0.006513	0.00982	down	coding	1128
7996117	CCDC135	NM_032269	"Homo sapiens coiled-coil domain containing 135 (CCDC135), mRNA."	RefSeq	4.628117	4.285863	1.696843	1.267736	0.006517	0.019557	up	coding	1129
8117120	ID4	NM_001546	"Homo sapiens inhibitor of DNA binding 4, dominant negative helix-loop-helix protein (ID4), mRNA."	RefSeq	6.357939	5.8758	1.696617	1.396813	0.006522	0.019557	up	coding	1130
8012376	VAMP2	NM_014232	"Homo sapiens vesicle-associated membrane protein 2 (synaptobrevin 2) (VAMP2), mRNA."	RefSeq	6.492204	6.223479	1.696396	1.204743	0.006537	0.019557	up	coding	1131
8007188	CNP	NM_033133	"Homo sapiens 2',3'-cyclic nucleotide 3' phosphodiesterase (CNP), mRNA."	RefSeq	8.066102	8.389653	-1.695874	-1.251408	0.006547	0.00982	down	coding	1132
7982792	RAD51	NM_002875	"Homo sapiens RAD51 homolog (S. cerevisiae) (RAD51), transcript variant 1, mRNA."	RefSeq	5.771758	6.134802	-1.695766	-1.286136	0.006552	0.00982	down	coding	1133
8138202	ICA1	NM_022307	"Homo sapiens islet cell autoantigen 1, 69kDa (ICA1), transcript variant 1, mRNA."	RefSeq	5.464149	5.116435	1.695157	1.272543	0.006557	0.019557	up	coding	1134
8040070	SOX11	NM_003108	"Homo sapiens SRY (sex determining region Y)-box 11 (SOX11), mRNA."	RefSeq	7.31932	7.020451	1.695001	1.23018	0.006561	0.019557	up	coding	1135
8041027	MRPL33	NM_145330	"Homo sapiens mitochondrial ribosomal protein L33 (MRPL33), nuclear gene encoding mitochondrial protein, transcript variant 2, mRNA."	RefSeq	7.011897	6.446047	1.694537	1.480259	0.006566	0.019557	up	coding	1136
8146934	LY96	NM_001195797	"Homo sapiens lymphocyte antigen 96 (LY96), transcript variant 2, mRNA."	RefSeq	2.581297	2.264973	1.694077	1.245154	0.006576	0.019557	up	coding	1137
8156290	CKS2	NM_001827	"Homo sapiens CDC28 protein kinase regulatory subunit 2 (CKS2), mRNA."	RefSeq	10.550298	10.136935	1.693908	1.331787	0.006581	0.019557	up	coding	1138
8093130	RNF168	NM_152617	"Homo sapiens ring finger protein 168, E3 ubiquitin protein ligase (RNF168), mRNA."	RefSeq	6.108029	6.421291	-1.692839	-1.242514	0.006591	0.00982	down	coding	1139
7973067	PNP	NM_000270	"Homo sapiens purine nucleoside phosphorylase (PNP), mRNA."	RefSeq	6.609588	7.061184	-1.692526	-1.367553	0.006596	0.00982	down	coding	1140
8116867	TMEM14B	NM_030969	"Homo sapiens transmembrane protein 14B (TMEM14B), transcript variant 1, mRNA."	RefSeq	8.459128	8.858924	-1.691851	-1.319322	0.006615	0.00982	down	coding	1141
7911343	UIMC1	AF284753	"Homo sapiens X2HRIP110 (X2HRIP110) mRNA, complete cds."	GenBank	9.813016	9.375732	1.691439	1.354053	0.006627	0.019557	up	coding	1142
8165703	UIMC1	AF284753	"Homo sapiens X2HRIP110 (X2HRIP110) mRNA, complete cds."	GenBank	9.813016	9.375732	1.691439	1.354053	0.006627	0.019557	up	coding	1143
8092564	TRA2B	NM_001243879	"Homo sapiens transformer 2 beta homolog (Drosophila) (TRA2B), transcript variant 2, mRNA."	RefSeq	9.17341	9.466329	-1.691154	-1.225117	0.00664	0.00982	down	coding	1144
7924603	LBR	NM_194442	"Homo sapiens lamin B receptor (LBR), transcript variant 2, mRNA."	RefSeq	7.101677	7.418205	-1.690807	-1.24533	0.006644	0.00982	down	coding	1145
8061136	PTMA	NM_002823	"Homo sapiens prothymosin, alpha (PTMA), transcript variant 2, mRNA."	RefSeq	11.943201	12.280445	-1.690743	-1.263341	0.006649	0.00982	down	coding	1146
8027932	COX6B1	NM_001863	"Homo sapiens cytochrome c oxidase subunit VIb polypeptide 1 (ubiquitous) (COX6B1), nuclear gene encoding mitochondrial protein, mRNA."	RefSeq	9.294415	8.960625	1.689935	1.260321	0.006664	0.019557	up	coding	1147
7935776	SCD	NM_005063	"Homo sapiens stearoyl-CoA desaturase (delta-9-desaturase) (SCD), mRNA."	RefSeq	6.189215	5.74352	1.689813	1.36197	0.006669	0.019557	up	coding	1148
7960933	M6PR	NM_002355	"Homo sapiens mannose-6-phosphate receptor (cation dependent) (M6PR), transcript variant 1, mRNA."	RefSeq	9.020658	9.32778	-1.689556	-1.237237	0.006674	0.00982	down	coding	1149
7926189	SEC61A2	ENST00000304267	cdna:known chromosome:GRCh37:10:12171700:12211955:1 gene:ENSG00000065665 gene_biotype:protein_coding transcript_biotype:protein_coding	ENSEMBL	5.887043	6.201881	-1.689524	-1.243872	0.006679	0.00982	down	coding	1150
7966098	SART3	NM_014706	"Homo sapiens squamous cell carcinoma antigen recognized by T cells 3 (SART3), mRNA."	RefSeq	7.313768	7.65358	-1.689205	-1.265592	0.006683	0.00982	down	coding	1151
8053801	ANKRD36C	XM_003119864	"PREDICTED: Homo sapiens ankyrin repeat domain-containing protein 36C (LOC400986), mRNA."	RefSeq	7.550193	7.81714	-1.689011	-1.203259	0.006693	0.00982	down	coding	1152
7965064	OSBPL8	NM_020841	"Homo sapiens oxysterol binding protein-like 8 (OSBPL8), transcript variant 1, mRNA."	RefSeq	7.001299	7.325725	-1.688855	-1.252166	0.006698	0.00982	down	coding	1153
8097801	FAM160A1	NM_001109977	"Homo sapiens family with sequence similarity 160, member A1 (FAM160A1), mRNA."	RefSeq	4.673962	5.252022	-1.688718	-1.49284	0.006705	0.00982	down	coding	1154
8144949	LZTS1-AS1	BC038538	"Homo sapiens, clone IMAGE:5172739, mRNA."	GenBank	4.031421	3.56563	1.688076	1.381075	0.006713	0.019557	up	coding	1155
8164843	OBP2B	NM_014581	"Homo sapiens odorant binding protein 2B (OBP2B), mRNA."	RefSeq	5.009417	4.668216	1.687841	1.26681	0.006718	0.019557	up	coding	1156
8037579	ERCC1	NM_001983	"Homo sapiens excision repair cross-complementing rodent repair deficiency, complementation group 1 (includes overlapping antisense sequence) (ERCC1), transcript variant 2, mRNA."	RefSeq	7.84963	8.159746	-1.687657	-1.239808	0.006727	0.00982	down	coding	1157
8079796	RNF123	NM_022064	"Homo sapiens ring finger protein 123 (RNF123), mRNA."	RefSeq	6.568935	6.854127	-1.687427	-1.218572	0.006747	0.00982	down	coding	1158
7970317	TFDP1	NM_007111	"Homo sapiens transcription factor Dp-1 (TFDP1), transcript variant 1, mRNA."	RefSeq	9.269988	9.678543	-1.686887	-1.327355	0.006757	0.00982	down	coding	1159
7987772	EHD4	NM_139265	"Homo sapiens EH-domain containing 4 (EHD4), mRNA."	RefSeq	7.170634	7.608216	-1.686007	-1.354332	0.006762	0.00982	down	coding	1160
7901788	NFIA	NM_001134673	"Homo sapiens nuclear factor I/A (NFIA), transcript variant 1, mRNA."	RefSeq	5.692619	6.034528	-1.685772	-1.267433	0.006766	0.00982	down	coding	1161
8115164	RPS14	ENST00000519690	cdna:known chromosome:GRCh37:5:149823801:149829290:-1 gene:ENSG00000164587 gene_biotype:protein_coding transcript_biotype:retained_intron	ENSEMBL	6.130744	6.438745	-1.685311	-1.237991	0.006771	0.00982	down	coding	1162
7924207	PTPN14	NM_005401	"Homo sapiens protein tyrosine phosphatase, non-receptor type 14 (PTPN14), mRNA."	RefSeq	7.471569	7.817515	-1.6847	-1.270984	0.006776	0.00982	down	coding	1163
7901010	KIF2C	NM_006845	"Homo sapiens kinesin family member 2C (KIF2C), mRNA."	RefSeq	6.354318	6.727595	-1.684427	-1.295292	0.006781	0.00982	down	coding	1164
8081657	CD200	NM_005944	"Homo sapiens CD200 molecule (CD200), transcript variant 1, mRNA."	RefSeq	4.046288	4.482086	-1.683832	-1.352659	0.006791	0.00982	down	coding	1165
8146480	TMEM68	ENST00000540934	cdna:known chromosome:GRCh37:8:56651325:56660712:-1 gene:ENSG00000167904 gene_biotype:protein_coding transcript_biotype:protein_coding	ENSEMBL	5.926458	5.454947	1.683514	1.386561	0.006796	0.019557	up	coding	1166
7899173	DHDDS	NM_024887	"Homo sapiens dehydrodolichyl diphosphate synthase (DHDDS), transcript variant 2, mRNA."	RefSeq	6.384909	6.855111	-1.682988	-1.385303	0.00681	0.00982	down	coding	1167
8085628	ANKRD28	NM_015199	"Homo sapiens ankyrin repeat domain 28 (ANKRD28), transcript variant 1, mRNA."	RefSeq	7.858339	8.163839	-1.682656	-1.235847	0.00683	0.00982	down	coding	1168
8085058		GENSCAN00000009484	cdna:genscan chromosome:GRCh37:3:1637458:1637700:-1 transcript_biotype:protein_coding	ENSEMBL	6.893487	6.538504	1.681945	1.278971	0.00684	0.019557	up	coding	1169
7899654	KHDRBS1	NM_006559	"Homo sapiens KH domain containing, RNA binding, signal transduction associated 1 (KHDRBS1), mRNA."	RefSeq	7.370648	7.740554	-1.681705	-1.292268	0.006844	0.00982	down	coding	1170
8041000	GPN1	NM_007266	"Homo sapiens GPN-loop GTPase 1 (GPN1), transcript variant 1, mRNA."	RefSeq	6.57628	6.998628	-1.681581	-1.340107	0.006849	0.00982	down	coding	1171
7950391	PGM2L1	NM_173582	"Homo sapiens phosphoglucomutase 2-like 1 (PGM2L1), mRNA."	RefSeq	5.224514	4.923551	1.681076	1.231966	0.006854	0.019557	up	coding	1172
8002882	CHST6	NM_021615	"Homo sapiens carbohydrate (N-acetylglucosamine 6-O) sulfotransferase 6 (CHST6), mRNA."	RefSeq	5.700093	5.996646	-1.680559	-1.228206	0.006859	0.00982	down	coding	1173
8157283	PRPF4	NM_004697	"Homo sapiens PRP4 pre-mRNA processing factor 4 homolog (yeast) (PRPF4), transcript variant 1, mRNA."	RefSeq	8.139664	8.470149	-1.678577	-1.257436	0.006884	0.00982	down	coding	1174
8094476	TBC1D19	NM_018317	"Homo sapiens TBC1 domain family, member 19 (TBC1D19), mRNA."	RefSeq	6.253824	5.931156	1.678376	1.250641	0.006888	0.019557	up	coding	1175
8054888	CLASP1	NM_015282	"Homo sapiens cytoplasmic linker associated protein 1 (CLASP1), transcript variant 1, mRNA."	RefSeq	6.92339	7.24257	-1.677705	-1.247622	0.006898	0.00982	down	coding	1176
7957806	SCYL2	NM_017988	"Homo sapiens SCY1-like 2 (S. cerevisiae) (SCYL2), mRNA."	RefSeq	6.726695	7.076596	-1.676589	-1.274473	0.006913	0.00982	down	coding	1177
8104449	CCT5	NM_012073	"Homo sapiens chaperonin containing TCP1, subunit 5 (epsilon) (CCT5), mRNA."	RefSeq	9.817886	10.151178	-1.676543	-1.259885	0.006918	0.00982	down	coding	1178
8142740	GCC1	NM_024523	"Homo sapiens GRIP and coiled-coil domain containing 1 (GCC1), mRNA."	RefSeq	4.867827	5.273681	-1.676282	-1.324874	0.006927	0.00982	down	coding	1179
8082066	FAM162A	NM_014367	"Homo sapiens family with sequence similarity 162, member A (FAM162A), mRNA."	RefSeq	7.327955	6.929061	1.676129	1.318497	0.006932	0.019557	up	coding	1180
8135250	PSMC2	NM_002803	"Homo sapiens proteasome (prosome, macropain) 26S subunit, ATPase, 2 (PSMC2), transcript variant 1, mRNA."	RefSeq	8.91907	9.259654	-1.67604	-1.266269	0.006937	0.00982	down	coding	1181
7939215	C11orf41	NM_012194	"Homo sapiens chromosome 11 open reading frame 41 (C11orf41), mRNA."	RefSeq	7.033898	7.40436	-1.675117	-1.292767	0.006947	0.00982	down	coding	1182
7965480	PGAM1	NM_002629	"Homo sapiens phosphoglycerate mutase 1 (brain) (PGAM1), mRNA."	RefSeq	9.02112	9.367121	-1.673785	-1.271032	0.006986	0.00982	down	coding	1183
7967563	UBC	NM_021009	"Homo sapiens ubiquitin C (UBC), mRNA."	RefSeq	11.187404	11.515873	-1.673347	-1.25568	0.006996	0.00982	down	coding	1184
8104234	TRIP13	NM_004237	"Homo sapiens thyroid hormone receptor interactor 13 (TRIP13), transcript variant 1, mRNA."	RefSeq	7.367657	7.670602	-1.673214	-1.233661	0.007001	0.00982	down	coding	1185
7901385	OSBPL9	NM_148908	"Homo sapiens oxysterol binding protein-like 9 (OSBPL9), transcript variant 5, mRNA."	RefSeq	7.923371	8.269878	-1.67229	-1.271479	0.007015	0.00982	down	coding	1186
8160912	C9orf131	AK090398	Homo sapiens mRNA for FLJ00273 protein.	GenBank	4.300602	4.62488	-1.672244	-1.252038	0.00702	0.00982	down	coding	1187
8120719	CD109	NM_001159587	"Homo sapiens CD109 molecule (CD109), transcript variant 2, mRNA."	RefSeq	7.730517	8.053986	-1.67204	-1.251336	0.007025	0.00982	down	coding	1188
8045539	KYNU	NM_001199241	"Homo sapiens kynureninase (KYNU), transcript variant 3, mRNA."	RefSeq	6.141168	6.458222	-1.671848	-1.245785	0.00703	0.00982	down	coding	1189
8157945	ZBTB34	NM_001099270	"Homo sapiens zinc finger and BTB domain containing 34 (ZBTB34), mRNA."	RefSeq	6.149719	6.426253	-1.671586	-1.211282	0.007035	0.00982	down	coding	1190
7983298	C15orf63	NM_016400	"Homo sapiens chromosome 15 open reading frame 63 (C15orf63), transcript variant 1, mRNA."	RefSeq	6.598159	6.202114	1.671125	1.315896	0.00704	0.019557	up	coding	1191
8091411	TM4SF1	NM_014220	"Homo sapiens transmembrane 4 L six family member 1 (TM4SF1), mRNA."	RefSeq	8.207713	8.665153	-1.670793	-1.373103	0.007045	0.00982	down	coding	1192
8037408	KCNN4	NM_002250	"Homo sapiens potassium intermediate/small conductance calcium-activated channel, subfamily N, member 4 (KCNN4), mRNA."	RefSeq	6.343052	6.715186	-1.670423	-1.294266	0.007049	0.00982	down	coding	1193
8019183	ACTG1	NM_001614	"Homo sapiens actin, gamma 1 (ACTG1), transcript variant 2, mRNA."	RefSeq	11.434657	11.715821	-1.670101	-1.215175	0.007054	0.00982	down	coding	1194
8075635	TIMP3	NM_000362	"Homo sapiens TIMP metallopeptidase inhibitor 3 (TIMP3), mRNA."	RefSeq	7.693289	7.291183	1.670056	1.321436	0.007059	0.019557	up	coding	1195
7986010	IQGAP1	NM_003870	"Homo sapiens IQ motif containing GTPase activating protein 1 (IQGAP1), mRNA."	RefSeq	8.302081	8.608516	-1.669558	-1.236648	0.007064	0.00982	down	coding	1196
7958152	PGAM1	NM_002629	"Homo sapiens phosphoglycerate mutase 1 (brain) (PGAM1), mRNA."	RefSeq	8.874579	9.222125	-1.669441	-1.272394	0.007069	0.00982	down	coding	1197
8043218	USP39	NM_006590	"Homo sapiens ubiquitin specific peptidase 39 (USP39), transcript variant 1, mRNA."	RefSeq	6.844956	7.188644	-1.669286	-1.268996	0.007074	0.00982	down	coding	1198
8053171	CCDC142	NM_032779	"Homo sapiens coiled-coil domain containing 142 (CCDC142), mRNA."	RefSeq	4.907678	5.199814	-1.668352	-1.224451	0.007084	0.00982	down	coding	1199
7930577	CASP7	NM_033338	"Homo sapiens caspase 7, apoptosis-related cysteine peptidase (CASP7), transcript variant d, mRNA."	RefSeq	6.821241	6.527443	1.668126	1.225863	0.007088	0.019557	up	coding	1200
8162744	CORO2A	NM_052820	"Homo sapiens coronin, actin binding protein, 2A (CORO2A), transcript variant 2, mRNA."	RefSeq	4.844604	5.266676	-1.668052	-1.33985	0.007093	0.00982	down	coding	1201
8019737	KPNA2	NM_002266	"Homo sapiens karyopherin alpha 2 (RAG cohort 1, importin alpha 1) (KPNA2), mRNA."	RefSeq	9.368297	9.665131	-1.667293	-1.228445	0.007098	0.00982	down	coding	1202
8099721	SEL1L3	NM_015187	"Homo sapiens sel-1 suppressor of lin-12-like 3 (C. elegans) (SEL1L3), mRNA."	RefSeq	5.517157	5.972448	-1.666972	-1.371059	0.007103	0.00982	down	coding	1203
7959052	RFC5	NM_007370	"Homo sapiens replication factor C (activator 1) 5, 36.5kDa (RFC5), transcript variant 1, mRNA."	RefSeq	7.317249	7.632621	-1.666219	-1.244333	0.007108	0.00982	down	coding	1204
8065165	SNX5	NM_014426	"Homo sapiens sorting nexin 5 (SNX5), transcript variant 2, mRNA."	RefSeq	7.630055	7.907757	-1.66597	-1.212263	0.007113	0.00982	down	coding	1205
8161632	PTAR1	NM_001099666	"Homo sapiens protein prenyltransferase alpha subunit repeat containing 1 (PTAR1), mRNA."	RefSeq	7.49467	7.846283	-1.665078	-1.275987	0.007118	0.00982	down	coding	1206
8147206	RIPK2	NM_003821	"Homo sapiens receptor-interacting serine-threonine kinase 2 (RIPK2), mRNA."	RefSeq	5.919535	6.249864	-1.66481	-1.2573	0.007123	0.00982	down	coding	1207
7950248	FCHSD2	NM_014824	"Homo sapiens FCH and double SH3 domains 2 (FCHSD2), mRNA."	RefSeq	5.778687	6.147989	-1.664116	-1.291727	0.007132	0.00982	down	coding	1208
8129763	FAM54A	NM_001099286	"Homo sapiens family with sequence similarity 54, member A (FAM54A), transcript variant 1, mRNA."	RefSeq	4.578228	4.937563	-1.663233	-1.282834	0.007137	0.00982	down	coding	1209
7972983	POTEM	NM_001145442	"Homo sapiens POTE ankyrin domain family, member M (POTEM), mRNA."	RefSeq	8.178238	8.475508	-1.663183	-1.228817	0.007142	0.00982	down	coding	1210
8032871	DPP9	NM_139159	"Homo sapiens dipeptidyl-peptidase 9 (DPP9), mRNA."	RefSeq	6.468272	6.7928	-1.66152	-1.252255	0.007167	0.00982	down	coding	1211
7924701	ACBD3	NM_022735	"Homo sapiens acyl-CoA binding domain containing 3 (ACBD3), mRNA."	RefSeq	7.992015	8.31744	-1.660348	-1.253034	0.007176	0.00982	down	coding	1212
7968866	FAM216B	NM_182508	"Homo sapiens family with sequence similarity 216, member B (FAM216B), mRNA."	RefSeq	2.973151	2.641887	1.659794	1.258116	0.007181	0.019557	up	coding	1213
7995252	ZNF720	NM_001130913	"Homo sapiens zinc finger protein 720 (ZNF720), mRNA."	RefSeq	5.294002	5.698795	-1.659629	-1.323899	0.007186	0.00982	down	coding	1214
7936833		GENSCAN00000014541	cdna:genscan chromosome:GRCh37:10:124931048:125057339:-1 transcript_biotype:protein_coding	ENSEMBL	7.562858	7.147012	1.659521	1.33408	0.007191	0.019557	up	coding	1215
7962112	CAPRIN2	NM_023925	"Homo sapiens caprin family member 2 (CAPRIN2), transcript variant 2, mRNA."	RefSeq	5.635367	5.999434	-1.658323	-1.287049	0.007196	0.00982	down	coding	1216
8017361		GENSCAN00000019143	cdna:genscan chromosome:GRCh37:17:60539467:60594128:-1 transcript_biotype:protein_coding	ENSEMBL	5.871466	6.153673	-1.65824	-1.216053	0.007201	0.00982	down	coding	1217
7988705	USP50	NM_203494	"Homo sapiens ubiquitin specific peptidase 50 (USP50), mRNA."	RefSeq	2.444609	2.103609	1.65814	1.266635	0.007206	0.019557	up	coding	1218
7929624	PGAM1	NM_002629	"Homo sapiens phosphoglycerate mutase 1 (brain) (PGAM1), mRNA."	RefSeq	8.878633	9.219429	-1.656658	-1.266455	0.007225	0.00982	down	coding	1219
8100251	FRYL	NM_015030	"Homo sapiens FRY-like (FRYL), mRNA."	RefSeq	6.737863	7.150319	-1.656443	-1.33095	0.007235	0.00982	down	coding	1220
8094609	FAM114A1	NM_138389	"Homo sapiens family with sequence similarity 114, member A1 (FAM114A1), transcript variant 1, mRNA."	RefSeq	5.701092	6.230504	-1.656143	-1.443341	0.00724	0.00982	down	coding	1221
8013479	CCDC144NL	NM_001004306	"Homo sapiens coiled-coil domain containing 144 family, N-terminal like (CCDC144NL), mRNA."	RefSeq	6.448443	6.747171	-1.655667	-1.230059	0.007245	0.00982	down	coding	1222
8158930	C9orf9	NM_018956	"Homo sapiens chromosome 9 open reading frame 9 (C9orf9), mRNA."	RefSeq	5.73136	5.311588	1.655369	1.337717	0.00725	0.019557	up	coding	1223
8171435	PIR	NM_001018109	"Homo sapiens pirin (iron-binding nuclear protein) (PIR), transcript variant 2, mRNA."	RefSeq	6.715991	7.065156	-1.654231	-1.273823	0.007259	0.00982	down	coding	1224
8083779	SERPINI1	NM_005025	"Homo sapiens serpin peptidase inhibitor, clade I (neuroserpin), member 1 (SERPINI1), transcript variant 1, mRNA."	RefSeq	4.540934	4.188674	1.653978	1.276559	0.007264	0.019557	up	coding	1225
8100127	COX7B2	NM_130902	"Homo sapiens cytochrome c oxidase subunit VIIb2 (COX7B2), nuclear gene encoding mitochondrial protein, mRNA."	RefSeq	4.515688	4.128092	1.653918	1.308212	0.007269	0.019557	up	coding	1226
8074856	PRAME	NM_006115	"Homo sapiens preferentially expressed antigen in melanoma (PRAME), transcript variant 1, mRNA."	RefSeq	8.015668	8.344391	-1.653683	-1.255901	0.007274	0.00982	down	coding	1227
8031483	RPL28	NM_001136134	"Homo sapiens ribosomal protein L28 (RPL28), transcript variant 1, mRNA."	RefSeq	9.340624	9.048902	1.653463	1.2241	0.007279	0.019557	up	coding	1228
8114083	AFF4	NM_014423	"Homo sapiens AF4/FMR2 family, member 4 (AFF4), mRNA."	RefSeq	7.862933	8.164156	-1.652661	-1.232188	0.007289	0.00982	down	coding	1229
7934920	LOC100507575	ENST00000336233	cdna:known chromosome:GRCh37:10:90973326:91011815:-1 gene:ENSG00000107798 gene_biotype:protein_coding transcript_biotype:protein_coding	ENSEMBL	6.671889	6.312884	1.651821	1.28254	0.007303	0.019557	up	coding	1230
8094938	NIPAL1	NM_207330	"Homo sapiens NIPA-like domain containing 1 (NIPAL1), mRNA."	RefSeq	5.18127	5.500502	-1.651763	-1.247666	0.007308	0.00982	down	coding	1231
7948192	SSRP1	NM_003146	"Homo sapiens structure specific recognition protein 1 (SSRP1), mRNA."	RefSeq	9.170976	9.501045	-1.650639	-1.257073	0.007328	0.00982	down	coding	1232
8174820	C1GALT1C1	NM_001011551	"Homo sapiens C1GALT1-specific chaperone 1 (C1GALT1C1), transcript variant 2, mRNA."	RefSeq	4.984369	4.656284	1.650153	1.255346	0.007337	0.019557	up	coding	1233
7971134	PROSER1	NM_170719	"Homo sapiens proline and serine rich 1 (PROSER1), transcript variant 2, mRNA."	RefSeq	6.863631	7.138216	-1.650092	-1.209646	0.007342	0.00982	down	coding	1234
7946807	RPL36A	NM_021029	"Homo sapiens ribosomal protein L36a (RPL36A), transcript variant 1, mRNA."	RefSeq	10.452802	10.111717	1.64916	1.266708	0.007352	0.019557	up	coding	1235
7974851	HIF1A	NM_001530	"Homo sapiens hypoxia inducible factor 1, alpha subunit (basic helix-loop-helix transcription factor) (HIF1A), transcript variant 1, mRNA."	RefSeq	8.989313	9.267095	-1.64904	-1.21233	0.007357	0.00982	down	coding	1236
7972239	SLITRK6	NM_032229	"Homo sapiens SLIT and NTRK-like family, member 6 (SLITRK6), mRNA."	RefSeq	6.85314	6.442686	1.648602	1.329104	0.007362	0.019557	up	coding	1237
8000263	COG7	NM_153603	"Homo sapiens component of oligomeric golgi complex 7 (COG7), mRNA."	RefSeq	5.972196	6.368518	-1.6486	-1.316148	0.007367	0.00982	down	coding	1238
8163328	PTGR1	NM_001146109	"Homo sapiens prostaglandin reductase 1 (PTGR1), transcript variant 3, mRNA."	RefSeq	5.867977	6.191032	-1.648578	-1.250977	0.007372	0.00982	down	coding	1239
7981190	LOC100130815	AL834311	Homo sapiens mRNA; cDNA DKFZp434O1614 (from clone DKFZp434O1614).	GenBank	2.113796	1.826479	1.64819	1.220369	0.007376	0.019557	up	coding	1240
7904469	SRGAP2	NM_015326	"Homo sapiens SLIT-ROBO Rho GTPase activating protein 2 (SRGAP2), transcript variant 1, mRNA."	RefSeq	9.230943	9.562882	-1.646839	-1.258704	0.007386	0.00982	down	coding	1241
8139264	POLR2J3	NM_001097615	"Homo sapiens polymerase (RNA) II (DNA directed) polypeptide J3 (POLR2J3), mRNA."	RefSeq	10.27895	9.982168	1.646271	1.228402	0.007401	0.019557	up	coding	1242
8102839	NDUFC1	NM_001184986	"Homo sapiens NADH dehydrogenase (ubiquinone) 1, subcomplex unknown, 1, 6kDa (NDUFC1), nuclear gene encoding mitochondrial protein, transcript variant 1, mRNA."	RefSeq	7.756757	7.302956	1.64554	1.369644	0.007406	0.019557	up	coding	1243
7947434	FBXO3	NM_033406	"Homo sapiens F-box protein 3 (FBXO3), transcript variant 2, mRNA."	RefSeq	6.389499	6.675394	-1.645266	-1.219167	0.007411	0.00982	down	coding	1244
8040036	RPS7	NM_001011	"Homo sapiens ribosomal protein S7 (RPS7), mRNA."	RefSeq	10.35384	10.645275	-1.643278	-1.223857	0.007454	0.00982	down	coding	1245
7913001	UBR4	NM_020765	"Homo sapiens ubiquitin protein ligase E3 component n-recognin 4 (UBR4), mRNA."	RefSeq	8.273995	8.644926	-1.642997	-1.293187	0.007459	0.00982	down	coding	1246
8062371	MANBAL	NM_022077	"Homo sapiens mannosidase, beta A, lysosomal-like (MANBAL), transcript variant 1, mRNA."	RefSeq	6.495949	6.86086	-1.642844	-1.287802	0.007464	0.00982	down	coding	1247
7964271	PRIM1	NM_000946	"Homo sapiens primase, DNA, polypeptide 1 (49kDa) (PRIM1), mRNA."	RefSeq	7.522386	7.790609	-1.642545	-1.204323	0.007469	0.00982	down	coding	1248
8167862	PAGE2B	ENST00000453343	cdna:known chromosome:GRCh37:X:55102475:55119260:1 gene:ENSG00000238269 gene_biotype:protein_coding transcript_biotype:protein_coding	ENSEMBL	7.251404	6.9691	1.641893	1.216136	0.007474	0.019557	up	coding	1249
8143341	JHDM1D	NM_030647	"Homo sapiens jumonji C domain containing histone demethylase 1 homolog D (S. cerevisiae) (JHDM1D), mRNA."	RefSeq	4.678525	5.146711	-1.641675	-1.383369	0.007479	0.00982	down	coding	1250
8011823	ZNF594	NM_032530	"Homo sapiens zinc finger protein 594 (ZNF594), mRNA."	RefSeq	5.013106	5.393623	-1.641052	-1.301809	0.007484	0.00982	down	coding	1251
7956949	NUP107	NM_020401	"Homo sapiens nucleoporin 107kDa (NUP107), mRNA."	RefSeq	7.244894	7.575714	-1.640736	-1.257728	0.007494	0.00982	down	coding	1252
8089988	CCDC58	NM_001017928	"Homo sapiens coiled-coil domain containing 58 (CCDC58), mRNA."	RefSeq	8.350689	7.975819	1.640639	1.296723	0.007498	0.019557	up	coding	1253
7941214	POLA2	NM_002689	"Homo sapiens polymerase (DNA directed), alpha 2, accessory subunit (POLA2), mRNA."	RefSeq	6.975583	7.351566	-1.640603	-1.297724	0.007503	0.00982	down	coding	1254
8092640	RFC4	NM_002916	"Homo sapiens replication factor C (activator 1) 4, 37kDa (RFC4), transcript variant 1, mRNA."	RefSeq	7.555765	7.898168	-1.640073	-1.267867	0.007508	0.00982	down	coding	1255
7974870	SNAPC1	NM_003082	"Homo sapiens small nuclear RNA activating complex, polypeptide 1, 43kDa (SNAPC1), mRNA."	RefSeq	6.989691	7.253636	-1.639726	-1.200758	0.007518	0.00982	down	coding	1256
8037816	STRN4	NM_001039877	"Homo sapiens striatin, calmodulin binding protein 4 (STRN4), transcript variant 2, mRNA."	RefSeq	7.499583	7.805355	-1.639271	-1.23608	0.007523	0.00982	down	coding	1257
8145418	CDCA2	NM_152562	"Homo sapiens cell division cycle associated 2 (CDCA2), mRNA."	RefSeq	6.127939	6.510263	-1.63894	-1.30344	0.007528	0.00982	down	coding	1258
8110618	ARPP19	NM_006628	"Homo sapiens cAMP-regulated phosphoprotein, 19kDa (ARPP19), mRNA."	RefSeq	8.075866	7.586391	1.638234	1.403934	0.007533	0.019557	up	coding	1259
8011275	METTL16	NM_024086	"Homo sapiens methyltransferase like 16 (METTL16), mRNA."	RefSeq	5.959992	6.240976	-1.638052	-1.215023	0.007537	0.00982	down	coding	1260
8142524	TSPAN12	NM_012338	"Homo sapiens tetraspanin 12 (TSPAN12), mRNA."	RefSeq	5.462991	5.766235	-1.636788	-1.233916	0.007552	0.00982	down	coding	1261
7968972	COX17	NM_005694	"Homo sapiens COX17 cytochrome c oxidase assembly homolog (S. cerevisiae) (COX17), nuclear gene encoding mitochondrial protein, mRNA."	RefSeq	8.588013	8.20545	1.636023	1.303656	0.007557	0.019557	up	coding	1262
7920492	C1orf43	NM_001098616	"Homo sapiens chromosome 1 open reading frame 43 (C1orf43), transcript variant 3, mRNA."	RefSeq	9.140676	9.542435	-1.635852	-1.321118	0.007562	0.00982	down	coding	1263
7925342	ERO1LB	NM_019891	"Homo sapiens ERO1-like beta (S. cerevisiae) (ERO1LB), mRNA."	RefSeq	6.186448	6.452897	-1.635787	-1.202844	0.007567	0.00982	down	coding	1264
8152553	TAF2	NM_003184	"Homo sapiens TAF2 RNA polymerase II, TATA box binding protein (TBP)-associated factor, 150kDa (TAF2), mRNA."	RefSeq	7.116148	7.493213	-1.635243	-1.298697	0.007572	0.00982	down	coding	1265
7985053	FBXO22	NM_147188	"Homo sapiens F-box protein 22 (FBXO22), transcript variant 1, mRNA."	RefSeq	6.92282	7.201661	-1.63485	-1.21322	0.007581	0.00982	down	coding	1266
8002878	TMEM170A	NM_145254	"Homo sapiens transmembrane protein 170A (TMEM170A), mRNA."	RefSeq	6.501064	6.835313	-1.634697	-1.260722	0.007586	0.00982	down	coding	1267
7947681	ARHGAP1	NM_004308	"Homo sapiens Rho GTPase activating protein 1 (ARHGAP1), mRNA."	RefSeq	8.028358	8.355952	-1.63459	-1.254918	0.007591	0.00982	down	coding	1268
8092970	APOD	NM_001647	"Homo sapiens apolipoprotein D (APOD), mRNA."	RefSeq	5.457793	5.131631	1.633697	1.253674	0.007596	0.019557	up	coding	1269
8148208	FAM91A1	NM_144963	"Homo sapiens family with sequence similarity 91, member A1 (FAM91A1), mRNA."	RefSeq	7.65668	8.083885	-1.633552	-1.344626	0.007601	0.00982	down	coding	1270
8099340	WDR1	NM_017491	"Homo sapiens WD repeat domain 1 (WDR1), transcript variant 1, mRNA."	RefSeq	8.626565	8.917692	-1.632988	-1.223596	0.007606	0.00982	down	coding	1271
7942783	C11orf67	ENST00000526415	cdna:known chromosome:GRCh37:11:77532175:77583398:1 gene:ENSG00000087884 gene_biotype:protein_coding transcript_biotype:protein_coding	ENSEMBL	5.376218	5.072269	1.632838	1.234518	0.007611	0.019557	up	coding	1272
8099696	SEPSECS	NM_016955	"Homo sapiens Sep (O-phosphoserine) tRNA:Sec (selenocysteine) tRNA synthase (SEPSECS), mRNA."	RefSeq	5.649502	5.945486	-1.632709	-1.227723	0.007616	0.00982	down	coding	1273
8060344	TRIB3	NM_021158	"Homo sapiens tribbles homolog 3 (Drosophila) (TRIB3), mRNA."	RefSeq	5.912754	6.232575	-1.632244	-1.248176	0.007625	0.00982	down	coding	1274
8163807	PHF19	NM_015651	"Homo sapiens PHD finger protein 19 (PHF19), transcript variant 1, mRNA."	RefSeq	7.283046	7.631647	-1.632238	-1.273325	0.00763	0.00982	down	coding	1275
8008113	CALCOCO2	NM_001261390	"Homo sapiens calcium binding and coiled-coil domain 2 (CALCOCO2), transcript variant 1, mRNA."	RefSeq	6.839801	7.136279	-1.632113	-1.228143	0.007635	0.00982	down	coding	1276
7957458	NTS	NM_006183	"Homo sapiens neurotensin (NTS), mRNA."	RefSeq	3.033508	2.570279	1.631087	1.378624	0.00765	0.026478	up	coding	1277
7914603	RNF19B	NM_153341	"Homo sapiens ring finger protein 19B (RNF19B), transcript variant 1, mRNA."	RefSeq	5.38723	5.686225	-1.630151	-1.230287	0.007659	0.00982	down	coding	1278
8043585	CIAO1	NM_004804	"Homo sapiens cytosolic iron-sulfur protein assembly 1 (CIAO1), mRNA."	RefSeq	7.509509	7.841813	-1.628685	-1.259022	0.007674	0.00982	down	coding	1279
8052947	CYP26B1	NM_019885	"Homo sapiens cytochrome P450, family 26, subfamily B, polypeptide 1 (CYP26B1), mRNA."	RefSeq	4.152373	4.471554	-1.628392	-1.247622	0.007679	0.00982	down	coding	1280
7950271	FAM168A	NM_015159	"Homo sapiens family with sequence similarity 168, member A (FAM168A), mRNA."	RefSeq	8.042256	7.735238	1.628186	1.237148	0.007684	0.026478	up	coding	1281
8039892	KIR2DS5	NM_014513	"Homo sapiens killer cell immunoglobulin-like receptor, two domains, short cytoplasmic tail, 5 (KIR2DS5), mRNA."	RefSeq	4.258879	3.911203	1.627111	1.272509	0.007694	0.026478	up	coding	1282
8008151	IGF2BP1	NM_006546	"Homo sapiens insulin-like growth factor 2 mRNA binding protein 1 (IGF2BP1), transcript variant 1, mRNA."	RefSeq	8.258481	8.617381	-1.626804	-1.282448	0.007708	0.00982	down	coding	1283
7918593	RHOC	NM_175744	"Homo sapiens ras homolog family member C (RHOC), transcript variant 1, mRNA."	RefSeq	8.379725	8.669287	-1.626479	-1.222269	0.007718	0.00982	down	coding	1284
8141395	MCM7	NM_182776	"Homo sapiens minichromosome maintenance complex component 7 (MCM7), transcript variant 2, mRNA."	RefSeq	8.573667	8.876111	-1.62636	-1.233232	0.007723	0.00982	down	coding	1285
8035553	COPE	NM_199442	"Homo sapiens coatomer protein complex, subunit epsilon (COPE), transcript variant 2, mRNA."	RefSeq	7.943305	8.512822	-1.626137	-1.484026	0.007728	0.00982	down	coding	1286
7944803	VWA5A	NM_014622	"Homo sapiens von Willebrand factor A domain containing 5A (VWA5A), transcript variant 1, mRNA."	RefSeq	3.990839	4.323052	-1.626105	-1.258944	0.007733	0.00982	down	coding	1287
7918426	SLC16A4	NM_004696	"Homo sapiens solute carrier family 16, member 4 (monocarboxylic acid transporter 5) (SLC16A4), transcript variant 1, mRNA."	RefSeq	5.684482	5.993996	-1.62493	-1.23929	0.007747	0.00982	down	coding	1288
8095269	POLR2B	NM_000938	"Homo sapiens polymerase (RNA) II (DNA directed) polypeptide B, 140kDa (POLR2B), mRNA."	RefSeq	8.538844	8.852779	-1.624093	-1.243094	0.007757	0.00982	down	coding	1289
8026679	USE1	NM_018467	"Homo sapiens unconventional SNARE in the ER 1 homolog (S. cerevisiae) (USE1), mRNA."	RefSeq	8.278746	8.73863	-1.623983	-1.375431	0.007762	0.00982	down	coding	1290
8016159	DCAKD	NM_024819	"Homo sapiens dephospho-CoA kinase domain containing (DCAKD), transcript variant 1, mRNA."	RefSeq	6.670058	7.099474	-1.623921	-1.346688	0.007767	0.00982	down	coding	1291
8087283	QARS	NM_005051	"Homo sapiens glutaminyl-tRNA synthetase (QARS), mRNA."	RefSeq	8.758494	9.263368	-1.623465	-1.418999	0.007772	0.00982	down	coding	1292
8151768	RUNX1T1	NM_001198633	"Homo sapiens runt-related transcription factor 1; translocated to, 1 (cyclin D-related) (RUNX1T1), transcript variant 13, mRNA."	RefSeq	4.966764	5.32995	-1.622971	-1.286263	0.007781	0.00982	down	coding	1293
7984517	GLCE	NM_015554	"Homo sapiens glucuronic acid epimerase (GLCE), mRNA."	RefSeq	6.404656	6.740343	-1.622851	-1.261979	0.007786	0.00982	down	coding	1294
7911114	KIF26B	NM_018012	"Homo sapiens kinesin family member 26B (KIF26B), mRNA."	RefSeq	4.791102	4.505049	1.622815	1.2193	0.007791	0.026478	up	coding	1295
7967021	PXN	BC052611	"Homo sapiens paxillin, mRNA (cDNA clone IMAGE:6252827), complete cds."	GenBank	6.012369	6.362329	-1.622275	-1.274526	0.007801	0.00982	down	coding	1296
8098328	GALNT7	NM_017423	"Homo sapiens UDP-N-acetyl-alpha-D-galactosamine:polypeptide N-acetylgalactosaminyltransferase 7 (GalNAc-T7) (GALNT7), mRNA."	RefSeq	5.209794	5.517707	-1.62196	-1.237916	0.007816	0.00982	down	coding	1297
7976336	UBR7	NM_175748	"Homo sapiens ubiquitin protein ligase E3 component n-recognin 7 (putative) (UBR7), transcript variant 2, mRNA."	RefSeq	5.796071	6.169192	-1.621686	-1.295152	0.007821	0.00982	down	coding	1298
8009417	KPNA2	NM_002266	"Homo sapiens karyopherin alpha 2 (RAG cohort 1, importin alpha 1) (KPNA2), mRNA."	RefSeq	9.523133	9.827211	-1.621637	-1.234629	0.007825	0.00982	down	coding	1299
8054837	C2orf76	ENST00000409466	cdna:known chromosome:GRCh37:2:120059801:120124318:-1 gene:ENSG00000186132 gene_biotype:protein_coding transcript_biotype:protein_coding	ENSEMBL	4.837754	4.419304	1.621396	1.336491	0.00783	0.026478	up	coding	1300
7967976	SAP18	NM_005870	"Homo sapiens Sin3A-associated protein, 18kDa (SAP18), mRNA."	RefSeq	9.021744	8.70827	1.62132	1.242696	0.007835	0.026478	up	coding	1301
7923189	KIF14	NM_014875	"Homo sapiens kinesin family member 14 (KIF14), mRNA."	RefSeq	6.315705	6.609326	-1.621021	-1.225712	0.00784	0.00982	down	coding	1302
8097570	USP38	NM_032557	"Homo sapiens ubiquitin specific peptidase 38 (USP38), mRNA."	RefSeq	5.611009	5.877556	-1.620813	-1.202925	0.007845	0.00982	down	coding	1303
7935882	FBXW4	NM_022039	"Homo sapiens F-box and WD repeat domain containing 4 (FBXW4), mRNA."	RefSeq	6.402275	6.077082	1.620732	1.252831	0.00785	0.026478	up	coding	1304
7916282	LRP8	NM_004631	"Homo sapiens low density lipoprotein receptor-related protein 8, apolipoprotein e receptor (LRP8), transcript variant 1, mRNA."	RefSeq	8.287904	8.567812	-1.620222	-1.214118	0.007864	0.00982	down	coding	1305
8007446	IFI35	NM_005533	"Homo sapiens interferon-induced protein 35 (IFI35), mRNA."	RefSeq	6.760928	7.19256	-1.620182	-1.348758	0.007869	0.00982	down	coding	1306
8106784	RASA1	NM_002890	"Homo sapiens RAS p21 protein activator (GTPase activating protein) 1 (RASA1), transcript variant 1, mRNA."	RefSeq	6.688722	6.964318	-1.619928	-1.210494	0.007874	0.00982	down	coding	1307
8174076	GLA	NM_000169	"Homo sapiens galactosidase, alpha (GLA), mRNA."	RefSeq	5.811037	6.174285	-1.618925	-1.286319	0.007899	0.00982	down	coding	1308
8151747	TMEM64	NM_001008495	"Homo sapiens transmembrane protein 64 (TMEM64), transcript variant 1, mRNA."	RefSeq	6.653384	6.970209	-1.618755	-1.245586	0.007903	0.00982	down	coding	1309
8059672		GENSCAN00000019535	cdna:genscan chromosome:GRCh37:2:231589858:231590118:-1 transcript_biotype:protein_coding	ENSEMBL	9.281702	9.734151	-1.618408	-1.368361	0.007908	0.00982	down	coding	1310
7982712	C15orf23	NM_001142761	"Homo sapiens chromosome 15 open reading frame 23 (C15orf23), transcript variant 2, mRNA."	RefSeq	7.664009	8.021688	-1.61794	-1.281362	0.007918	0.00982	down	coding	1311
8136535	C7orf55	NM_197964	"Homo sapiens chromosome 7 open reading frame 55 (C7orf55), nuclear gene encoding mitochondrial protein, mRNA."	RefSeq	6.400957	6.047	1.617833	1.278061	0.007923	0.026478	up	coding	1312
8161242	EXOSC3	NM_016042	"Homo sapiens exosome component 3 (EXOSC3), transcript variant 1, mRNA."	RefSeq	7.447014	7.757821	-1.617464	-1.240402	0.007928	0.00982	down	coding	1313
8037847	AP2S1	NM_004069	"Homo sapiens adaptor-related protein complex 2, sigma 1 subunit (AP2S1), transcript variant AP17, mRNA."	RefSeq	9.102086	8.822005	1.617418	1.214263	0.007938	0.026478	up	coding	1314
8041122	PPP1CB	NM_002709	"Homo sapiens protein phosphatase 1, catalytic subunit, beta isozyme (PPP1CB), transcript variant 1, mRNA."	RefSeq	8.125087	8.404703	-1.616215	-1.213871	0.007947	0.00982	down	coding	1315
8096688	GSTCD	NM_024751	"Homo sapiens glutathione S-transferase, C-terminal domain containing (GSTCD), transcript variant 2, mRNA."	RefSeq	5.360043	5.64488	-1.615699	-1.218273	0.007957	0.00982	down	coding	1316
7990436	COX5A	NM_004255	"Homo sapiens cytochrome c oxidase subunit Va (COX5A), nuclear gene encoding mitochondrial protein, mRNA."	RefSeq	9.223808	8.913931	1.615663	1.239602	0.007962	0.026478	up	coding	1317
8138912	LSM5	NM_001139499	"Homo sapiens LSM5 homolog, U6 small nuclear RNA associated (S. cerevisiae) (LSM5), transcript variant 3, mRNA."	RefSeq	6.697907	6.283137	1.615209	1.333086	0.007972	0.026478	up	coding	1318
8041867	MSH2	NM_000251	"Homo sapiens mutS homolog 2, colon cancer, nonpolyposis type 1 (E. coli) (MSH2), transcript variant 1, mRNA."	RefSeq	6.860651	7.139058	-1.615195	-1.212855	0.007977	0.00982	down	coding	1319
8071119	BCL2L13	NM_015367	"Homo sapiens BCL2-like 13 (apoptosis facilitator) (BCL2L13), nuclear gene encoding mitochondrial protein, mRNA."	RefSeq	6.259761	6.591298	-1.615073	-1.258353	0.007982	0.00982	down	coding	1320
8126360	MED20	NM_004275	"Homo sapiens mediator complex subunit 20 (MED20), mRNA."	RefSeq	5.602081	6.126817	-1.613412	-1.43867	0.008006	0.00982	down	coding	1321
8013812	PHF12	NM_001033561	"Homo sapiens PHD finger protein 12 (PHF12), transcript variant 1, mRNA."	RefSeq	6.526287	6.870976	-1.613281	-1.269877	0.008011	0.00982	down	coding	1322
8117176		BX537547	Homo sapiens mRNA; cDNA DKFZp686N1640 (from clone DKFZp686N1640).	GenBank	5.031397	4.647403	1.613225	1.30495	0.008016	0.026478	up	coding	1323
8130628	AGPAT4	NM_020133	"Homo sapiens 1-acylglycerol-3-phosphate O-acyltransferase 4 (lysophosphatidic acid acyltransferase, delta) (AGPAT4), mRNA."	RefSeq	4.747838	5.082667	-1.613215	-1.261228	0.008021	0.00982	down	coding	1324
8095048	FIP1L1	NM_030917	"Homo sapiens FIP1 like 1 (S. cerevisiae) (FIP1L1), transcript variant 1, mRNA."	RefSeq	8.407299	8.708293	-1.612611	-1.231993	0.008035	0.00982	down	coding	1325
8133770	CCDC146	NM_020879	"Homo sapiens coiled-coil domain containing 146 (CCDC146), mRNA."	RefSeq	4.191519	4.488498	-1.612029	-1.228569	0.008045	0.00982	down	coding	1326
7962516	SLC38A1	NM_030674	"Homo sapiens solute carrier family 38, member 1 (SLC38A1), transcript variant 1, mRNA."	RefSeq	8.697139	8.971226	-1.612028	-1.209229	0.00805	0.00982	down	coding	1327
7936242	ITPRIP	NM_033397	"Homo sapiens inositol 1,4,5-trisphosphate receptor interacting protein (ITPRIP), mRNA."	RefSeq	6.070975	6.4172	-1.611684	-1.27123	0.008065	0.00982	down	coding	1328
7994874	FBRS	NM_001105079	"Homo sapiens fibrosin (FBRS), mRNA."	RefSeq	6.854248	6.519707	1.611673	1.260976	0.008069	0.026478	up	coding	1329
7955076		GENSCAN00000029195	cdna:genscan chromosome:GRCh37:12:48478845:48479204:1 transcript_biotype:protein_coding	ENSEMBL	7.182494	6.806353	1.611627	1.297866	0.008074	0.026478	up	coding	1330
8087874	WDR82	NM_025222	"Homo sapiens WD repeat domain 82 (WDR82), mRNA."	RefSeq	8.052559	8.473771	-1.611187	-1.339052	0.008079	0.00982	down	coding	1331
8078397	CMTM8	NM_178868	"Homo sapiens CKLF-like MARVEL transmembrane domain containing 8 (CMTM8), mRNA."	RefSeq	7.099647	6.795617	1.610887	1.234589	0.008084	0.026478	up	coding	1332
7987869	TMEM87A	NM_015497	"Homo sapiens transmembrane protein 87A (TMEM87A), transcript variant 1, mRNA."	RefSeq	6.776081	7.066143	-1.6107	-1.222693	0.008089	0.00982	down	coding	1333
8099797	RELL1	NM_001085399	"Homo sapiens RELT-like 1 (RELL1), transcript variant 2, mRNA."	RefSeq	7.187293	7.470469	-1.610497	-1.216871	0.008094	0.00982	down	coding	1334
8050071	ADI1	NM_018269	"Homo sapiens acireductone dioxygenase 1 (ADI1), mRNA."	RefSeq	7.07524	6.75113	1.610383	1.251891	0.008099	0.026478	up	coding	1335
8129363	HDDC2	NM_016063	"Homo sapiens HD domain containing 2 (HDDC2), mRNA."	RefSeq	7.027703	6.747587	1.610356	1.214293	0.008104	0.026478	up	coding	1336
7907466	DARS2	NM_018122	"Homo sapiens aspartyl-tRNA synthetase 2, mitochondrial (DARS2), nuclear gene encoding mitochondrial protein, mRNA."	RefSeq	7.459725	7.783105	-1.61011	-1.251259	0.008108	0.00982	down	coding	1337
8031617	ZNF444	NM_018337	"Homo sapiens zinc finger protein 444 (ZNF444), transcript variant 1, mRNA."	RefSeq	5.90376	5.581137	1.608395	1.250602	0.008118	0.026478	up	coding	1338
8134463	NPTX2	NM_002523	"Homo sapiens neuronal pentraxin II (NPTX2), mRNA."	RefSeq	6.107701	5.78477	1.607139	1.25087	0.008143	0.026478	up	coding	1339
8068898	HIST1H2BK	NM_080593	"Homo sapiens histone cluster 1, H2bk (HIST1H2BK), mRNA."	RefSeq	10.769444	11.133945	-1.60459	-1.287437	0.008167	0.00982	down	coding	1340
7969626	GPR180	NM_180989	"Homo sapiens G protein-coupled receptor 180 (GPR180), mRNA."	RefSeq	6.621113	6.963777	-1.604366	-1.268096	0.008172	0.00982	down	coding	1341
7944401	HMBS	NM_000190	"Homo sapiens hydroxymethylbilane synthase (HMBS), transcript variant 1, mRNA."	RefSeq	6.326242	6.703171	-1.603907	-1.298575	0.008187	0.00982	down	coding	1342
8099965	ACOT7	NM_181865	"Homo sapiens acyl-CoA thioesterase 7 (ACOT7), transcript variant hBACHc, mRNA."	RefSeq	7.474473	7.943918	-1.602954	-1.384577	0.008196	0.00982	down	coding	1343
8022022	LPIN2	NM_014646	"Homo sapiens lipin 2 (LPIN2), mRNA."	RefSeq	5.911036	6.231485	-1.60272	-1.248719	0.008201	0.00982	down	coding	1344
7928589	PPIF	NM_005729	"Homo sapiens peptidylprolyl isomerase F (PPIF), nuclear gene encoding mitochondrial protein, mRNA."	RefSeq	7.585172	7.968599	-1.602648	-1.304437	0.008206	0.00982	down	coding	1345
8178399	NRM	NM_007243	"Homo sapiens nurim (nuclear envelope membrane protein) (NRM), mRNA."	RefSeq	5.980933	6.446613	-1.602587	-1.380968	0.008213	0.00982	down	coding	1346
8179683	NRM	NM_007243	"Homo sapiens nurim (nuclear envelope membrane protein) (NRM), mRNA."	RefSeq	5.980933	6.446613	-1.602587	-1.380968	0.008213	0.00982	down	coding	1347
8084100	USP13	NM_003940	"Homo sapiens ubiquitin specific peptidase 13 (isopeptidase T-3) (USP13), mRNA."	RefSeq	6.220119	6.600632	-1.60123	-1.301805	0.008235	0.00982	down	coding	1348
8085914	SLC4A7	NM_001258380	"Homo sapiens solute carrier family 4, sodium bicarbonate cotransporter, member 7 (SLC4A7), transcript variant 3, mRNA."	RefSeq	6.550769	6.830481	-1.600447	-1.213953	0.00824	0.00982	down	coding	1349
7938100	SMPD1	NM_000543	"Homo sapiens sphingomyelin phosphodiesterase 1, acid lysosomal (SMPD1), transcript variant 1, mRNA."	RefSeq	6.019665	5.696377	1.599926	1.251179	0.008245	0.026478	up	coding	1350
8004133	RPAIN	NM_001033002	"Homo sapiens RPA interacting protein (RPAIN), transcript variant 2, mRNA."	RefSeq	7.195781	7.557854	-1.599524	-1.285272	0.00825	0.00982	down	coding	1351
7964602	LRIG3	NM_001136051	"Homo sapiens leucine-rich repeats and immunoglobulin-like domains 3 (LRIG3), transcript variant 1, mRNA."	RefSeq	6.230817	6.567553	-1.598755	-1.262896	0.008255	0.00982	down	coding	1352
8155516	LOC100132167	BC006438	"Homo sapiens similar to hCG1993567, mRNA (cDNA clone MGC:13162 IMAGE:3010103), complete cds."	GenBank	3.999172	4.356185	-1.598475	-1.280771	0.00826	0.00982	down	coding	1353
7901867	USP1	NM_003368	"Homo sapiens ubiquitin specific peptidase 1 (USP1), transcript variant 1, mRNA."	RefSeq	6.955204	7.270188	-1.598346	-1.243997	0.008265	0.00982	down	coding	1354
7967287	ZCCHC8	NM_017612	"Homo sapiens zinc finger, CCHC domain containing 8 (ZCCHC8), mRNA."	RefSeq	6.898849	7.271636	-1.598295	-1.294852	0.008269	0.00982	down	coding	1355
8074791	MAPK1	NM_002745	"Homo sapiens mitogen-activated protein kinase 1 (MAPK1), transcript variant 1, mRNA."	RefSeq	7.895558	8.177703	-1.597745	-1.216002	0.008274	0.00982	down	coding	1356
7955896	COPZ1	NM_016057	"Homo sapiens coatomer protein complex, subunit zeta 1 (COPZ1), mRNA."	RefSeq	7.873377	8.201501	-1.597735	-1.25538	0.008279	0.00982	down	coding	1357
8154153	CDC37L1	NM_017913	"Homo sapiens cell division cycle 37 homolog (S. cerevisiae)-like 1 (CDC37L1), mRNA."	RefSeq	5.817597	6.134543	-1.597202	-1.245691	0.008289	0.00982	down	coding	1358
8033912	DNMT1	NM_001379	"Homo sapiens DNA (cytosine-5-)-methyltransferase 1 (DNMT1), transcript variant 2, mRNA."	RefSeq	8.700292	8.964958	-1.597163	-1.201358	0.008294	0.00982	down	coding	1359
8169022	WBP5	NM_001006612	"Homo sapiens WW domain binding protein 5 (WBP5), transcript variant 2, mRNA."	RefSeq	6.418626	6.026475	1.596989	1.312348	0.008304	0.026478	up	coding	1360
8141133	SHFM1	NM_006304	"Homo sapiens split hand/foot malformation (ectrodactyly) type 1 (SHFM1), mRNA."	RefSeq	10.155906	9.757663	1.596268	1.317902	0.008309	0.026478	up	coding	1361
8023165	HDHD2	NM_032124	"Homo sapiens haloacid dehalogenase-like hydrolase domain containing 2 (HDHD2), mRNA."	RefSeq	7.044641	6.780444	1.59586	1.200967	0.008318	0.026478	up	coding	1362
8086981	UCN2	NM_033199	"Homo sapiens urocortin 2 (UCN2), mRNA."	RefSeq	6.155989	6.587708	-1.594871	-1.34884	0.008333	0.00982	down	coding	1363
7897561	KIF1B	NM_015074	"Homo sapiens kinesin family member 1B (KIF1B), transcript variant 1, mRNA."	RefSeq	6.370295	6.690827	-1.5945	-1.248791	0.008343	0.00982	down	coding	1364
7929168	TNKS2	NM_025235	"Homo sapiens tankyrase, TRF1-interacting ankyrin-related ADP-ribose polymerase 2 (TNKS2), mRNA."	RefSeq	7.406761	7.689776	-1.593351	-1.216735	0.008362	0.00982	down	coding	1365
8139935	TYW1B	NM_001145440	"Homo sapiens tRNA-yW synthesizing protein 1 homolog B (S. cerevisiae) (TYW1B), transcript variant 1, mRNA."	RefSeq	5.778313	6.090922	-1.59289	-1.241952	0.008372	0.00982	down	coding	1366
7994415	EIF3C	NM_003752	"Homo sapiens eukaryotic translation initiation factor 3, subunit C (EIF3C), transcript variant 1, mRNA."	RefSeq	10.088753	10.415424	-1.592831	-1.254116	0.008379	0.00982	down	coding	1367
8000507	EIF3C	NM_003752	"Homo sapiens eukaryotic translation initiation factor 3, subunit C (EIF3C), transcript variant 1, mRNA."	RefSeq	10.088753	10.415424	-1.592831	-1.254116	0.008379	0.00982	down	coding	1368
8157105	ZNF462	NM_021224	"Homo sapiens zinc finger protein 462 (ZNF462), mRNA."	RefSeq	8.837217	8.528798	1.592819	1.23835	0.008387	0.026478	up	coding	1369
8094520	PCDH7	NM_032456	"Homo sapiens protocadherin 7 (PCDH7), transcript variant b, mRNA."	RefSeq	5.603383	5.277534	1.592708	1.253401	0.008391	0.026478	up	coding	1370
8005857	TMEM199	NM_152464	"Homo sapiens transmembrane protein 199 (TMEM199), mRNA."	RefSeq	6.913031	7.346709	-1.592659	-1.350673	0.008396	0.00982	down	coding	1371
8156228	CTSL1	NM_001912	"Homo sapiens cathepsin L1 (CTSL1), transcript variant 1, mRNA."	RefSeq	8.46384	8.161418	1.592258	1.233212	0.008401	0.026478	up	coding	1372
7915101	INPP5B	NM_005540	"Homo sapiens inositol polyphosphate-5-phosphatase, 75kDa (INPP5B), nuclear gene encoding mitochondrial protein, mRNA."	RefSeq	6.33289	6.762901	-1.592164	-1.347244	0.008406	0.00982	down	coding	1373
8005903	SUPT6H	NM_003170	"Homo sapiens suppressor of Ty 6 homolog (S. cerevisiae) (SUPT6H), mRNA."	RefSeq	8.488088	8.787127	-1.591615	-1.230325	0.008411	0.00982	down	coding	1374
8078544	MLH1	NM_000249	"Homo sapiens mutL homolog 1, colon cancer, nonpolyposis type 2 (E. coli) (MLH1), transcript variant 1, mRNA."	RefSeq	6.947959	7.316473	-1.59126	-1.291023	0.008416	0.00982	down	coding	1375
8138566	IGF2BP3	NM_006547	"Homo sapiens insulin-like growth factor 2 mRNA binding protein 3 (IGF2BP3), mRNA."	RefSeq	7.856589	8.218883	-1.590118	-1.285468	0.008431	0.00982	down	coding	1376
8022418		GENSCAN00000034798	cdna:genscan chromosome:GRCh37:18:13890161:13919922:-1 transcript_biotype:protein_coding	ENSEMBL	8.12261	7.710805	1.590106	1.330349	0.008435	0.026478	up	coding	1377
8055261	RAB6C	NM_032144	"Homo sapiens RAB6C, member RAS oncogene family (RAB6C), mRNA."	RefSeq	7.498429	7.830014	-1.58977	-1.258396	0.00845	0.00982	down	coding	1378
7996976	WWP2	NM_007014	"Homo sapiens WW domain containing E3 ubiquitin protein ligase 2 (WWP2), transcript variant 1, mRNA."	RefSeq	7.165473	7.449985	-1.587835	-1.217998	0.008479	0.00982	down	coding	1379
7924956	ABCB10	NM_012089	"Homo sapiens ATP-binding cassette, sub-family B (MDR/TAP), member 10 (ABCB10), nuclear gene encoding mitochondrial protein, mRNA."	RefSeq	6.364471	6.67867	-1.587833	-1.243321	0.008484	0.00982	down	coding	1380
8150978	CA8	NM_004056	"Homo sapiens carbonic anhydrase VIII (CA8), mRNA."	RefSeq	3.356816	3.061329	1.587605	1.227299	0.008494	0.026478	up	coding	1381
8026265	RLN3	ENST00000431365	cdna:known chromosome:GRCh37:19:14138960:14141854:1 gene:ENSG00000171136 gene_biotype:protein_coding transcript_biotype:protein_coding	ENSEMBL	5.0727	4.742042	1.587039	1.257587	0.008504	0.026478	up	coding	1382
8037482	CEACAM20	NM_001102597	"Homo sapiens carcinoembryonic antigen-related cell adhesion molecule 20 (CEACAM20), transcript variant 5L, mRNA."	RefSeq	4.545839	4.232092	1.586862	1.242932	0.008509	0.026478	up	coding	1383
7973036	PARP2	NM_005484	"Homo sapiens poly (ADP-ribose) polymerase 2 (PARP2), transcript variant 1, mRNA."	RefSeq	6.733623	7.017134	-1.585935	-1.217153	0.008523	0.00982	down	coding	1384
8143387	MKRN1	NM_013446	"Homo sapiens makorin ring finger protein 1 (MKRN1), transcript variant 1, mRNA."	RefSeq	7.319539	7.615644	-1.585281	-1.227825	0.008538	0.00982	down	coding	1385
7980080	ENTPD5	NM_001249	"Homo sapiens ectonucleoside triphosphate diphosphohydrolase 5 (ENTPD5), mRNA."	RefSeq	4.545385	4.863102	-1.584947	-1.246356	0.008553	0.00982	down	coding	1386
7925792	ZMYND11	NM_006624	"Homo sapiens zinc finger, MYND-type containing 11 (ZMYND11), transcript variant 1, mRNA."	RefSeq	6.322218	6.609945	-1.584782	-1.220715	0.008557	0.00982	down	coding	1387
7916356	HSPB11	NM_016126	"Homo sapiens heat shock protein family B (small), member 11 (HSPB11), mRNA."	RefSeq	8.071599	7.614808	1.584628	1.372486	0.008562	0.026478	up	coding	1388
7951077	SESN3	NM_144665	"Homo sapiens sestrin 3 (SESN3), mRNA."	RefSeq	5.157609	4.72362	1.584214	1.350963	0.008567	0.026478	up	coding	1389
8012423	CTC1	NM_025099	"Homo sapiens CTS telomere maintenance complex component 1 (CTC1), transcript variant 1, mRNA."	RefSeq	5.896827	6.183313	-1.58414	-1.219666	0.008572	0.00982	down	coding	1390
7909261	IL20	NM_018724	"Homo sapiens interleukin 20 (IL20), mRNA."	RefSeq	3.754629	3.457823	1.584036	1.228422	0.008577	0.026478	up	coding	1391
8172395		GENSCAN00000041110	cdna:genscan chromosome:GRCh37:X:48127782:48199897:-1 transcript_biotype:protein_coding	ENSEMBL	4.443682	5.019494	-1.58362	-1.490516	0.008592	0.00982	down	coding	1392
8005765	WSB1	NM_134265	"Homo sapiens WD repeat and SOCS box containing 1 (WSB1), transcript variant 2, mRNA."	RefSeq	6.195228	6.545222	-1.583092	-1.274555	0.008606	0.00982	down	coding	1393
8028756	PSMC4	NM_006503	"Homo sapiens proteasome (prosome, macropain) 26S subunit, ATPase, 4 (PSMC4), transcript variant 1, mRNA."	RefSeq	8.608092	8.90564	-1.582819	-1.229054	0.008611	0.00982	down	coding	1394
7909801	LYPLAL1	NM_138794	"Homo sapiens lysophospholipase-like 1 (LYPLAL1), mRNA."	RefSeq	5.498831	5.196621	1.582646	1.233032	0.008616	0.026478	up	coding	1395
8178884	HLA-DMA	NM_006120	"Homo sapiens major histocompatibility complex, class II, DM alpha (HLA-DMA), mRNA."	RefSeq	8.104929	8.51531	-1.582262	-1.329037	0.008623	0.00982	down	coding	1396
8180086	HLA-DMA	NM_006120	"Homo sapiens major histocompatibility complex, class II, DM alpha (HLA-DMA), mRNA."	RefSeq	8.104929	8.51531	-1.582262	-1.329037	0.008623	0.00982	down	coding	1397
8175572	SPANXN3	NM_001009609	"Homo sapiens SPANX family, member N3 (SPANXN3), mRNA."	RefSeq	3.213011	2.704786	1.58217	1.4223	0.008635	0.026478	up	coding	1398
8033002	LONP1	NM_004793	"Homo sapiens lon peptidase 1, mitochondrial (LONP1), nuclear gene encoding mitochondrial protein, mRNA."	RefSeq	7.039673	7.334582	-1.581715	-1.226807	0.008645	0.00982	down	coding	1399
8046346	HAT1	NM_003642	"Homo sapiens histone acetyltransferase 1 (HAT1), transcript variant 1, mRNA."	RefSeq	8.02995	8.404339	-1.581613	-1.29629	0.00865	0.00982	down	coding	1400
7932069	NUDT5	NM_014142	"Homo sapiens nudix (nucleoside diphosphate linked moiety X)-type motif 5 (NUDT5), mRNA."	RefSeq	8.252943	8.558611	-1.581024	-1.23599	0.008665	0.00982	down	coding	1401
8072113	SRRD	NM_001013694	"Homo sapiens SRR1 domain containing (SRRD), mRNA."	RefSeq	6.276273	6.594503	-1.580873	-1.246801	0.00867	0.00982	down	coding	1402
7900228	NDUFS5	NM_004552	"Homo sapiens NADH dehydrogenase (ubiquinone) Fe-S protein 5, 15kDa (NADH-coenzyme Q reductase) (NDUFS5), nuclear gene encoding mitochondrial protein, transcript variant 1, mRNA."	RefSeq	10.984199	10.668054	1.580283	1.244999	0.008675	0.026478	up	coding	1403
7948894	WDR74	ENST00000525239	cdna:known chromosome:GRCh37:11:62600384:62609281:-1 gene:ENSG00000133316 gene_biotype:protein_coding transcript_biotype:protein_coding	ENSEMBL	10.519977	10.025897	1.580196	1.408423	0.008679	0.026478	up	coding	1404
7992402	NDUFB10	NM_004548	"Homo sapiens NADH dehydrogenase (ubiquinone) 1 beta subcomplex, 10, 22kDa (NDUFB10), nuclear gene encoding mitochondrial protein, mRNA."	RefSeq	7.813622	7.459973	1.579947	1.277788	0.008684	0.026478	up	coding	1405
8092765	MB21D2	NM_178496	"Homo sapiens Mab-21 domain containing 2 (MB21D2), mRNA."	RefSeq	5.974325	6.329686	-1.578498	-1.279306	0.008689	0.00982	down	coding	1406
7914235	SRSF4	NM_005626	"Homo sapiens serine/arginine-rich splicing factor 4 (SRSF4), mRNA."	RefSeq	7.741445	8.014613	-1.578477	-1.208459	0.008694	0.00982	down	coding	1407
7999562	PARN	NM_002582	"Homo sapiens poly(A)-specific ribonuclease (PARN), transcript variant 1, mRNA."	RefSeq	8.35198	8.628931	-1.578141	-1.211631	0.008699	0.00982	down	coding	1408
7904036	CAPZA1	NM_006135	"Homo sapiens capping protein (actin filament) muscle Z-line, alpha 1 (CAPZA1), mRNA."	RefSeq	7.431112	7.709844	-1.577983	-1.213128	0.008709	0.00982	down	coding	1409
8116245	CLK4	ENST00000521621	cdna:known chromosome:GRCh37:5:178030271:178054030:-1 gene:ENSG00000113240 gene_biotype:protein_coding transcript_biotype:nonsense_mediated_decay	ENSEMBL	4.237401	4.709409	-1.57795	-1.387038	0.008714	0.00982	down	coding	1410
7932703	ACBD5	NM_001042473	"Homo sapiens acyl-CoA binding domain containing 5 (ACBD5), transcript variant 2, mRNA."	RefSeq	6.04782	6.419936	-1.577316	-1.29425	0.008723	0.00982	down	coding	1411
7941976	NDUFS8	NM_002496	"Homo sapiens NADH dehydrogenase (ubiquinone) Fe-S protein 8, 23kDa (NADH-coenzyme Q reductase) (NDUFS8), nuclear gene encoding mitochondrial protein, mRNA."	RefSeq	7.976915	8.330346	-1.576879	-1.277596	0.008728	0.00982	down	coding	1412
8127696		AY371029	"Homo sapiens isolate cORF1 endogenous retrovirus HERV-K(HML-2) central open reading frame mRNA, complete cds."	GenBank	3.773171	3.419869	1.575001	1.277481	0.00875	0.026478	up	coding	1413
8149200		AY371029	"Homo sapiens isolate cORF1 endogenous retrovirus HERV-K(HML-2) central open reading frame mRNA, complete cds."	GenBank	3.773171	3.419869	1.575001	1.277481	0.00875	0.026478	up	coding	1414
8112611		GENSCAN00000017061	cdna:genscan chromosome:GRCh37:5:73099117:73101946:-1 transcript_biotype:protein_coding	ENSEMBL	3.167343	2.818729	1.573943	1.273337	0.008772	0.026478	up	coding	1415
7970999	SPG20	NM_001142294	"Homo sapiens spastic paraplegia 20 (Troyer syndrome) (SPG20), transcript variant 4, mRNA."	RefSeq	6.721954	7.024096	-1.572535	-1.232974	0.008792	0.00982	down	coding	1416
8117594	HIST1H2BM	NM_003521	"Homo sapiens histone cluster 1, H2bm (HIST1H2BM), mRNA."	RefSeq	9.901811	9.51697	1.572269	1.305716	0.008797	0.026478	up	coding	1417
8069340	YBEY	NM_058181	"Homo sapiens ybeY metallopeptidase (putative) (YBEY), transcript variant 1, mRNA."	RefSeq	5.859443	5.549431	1.571855	1.239719	0.008806	0.026478	up	coding	1418
8141728	RABL5	NM_022777	"Homo sapiens RAB, member RAS oncogene family-like 5 (RABL5), transcript variant 1, mRNA."	RefSeq	7.266386	7.562493	-1.571522	-1.227827	0.008816	0.00982	down	coding	1419
8164967	VAV2	NM_003371	"Homo sapiens vav 2 guanine nucleotide exchange factor (VAV2), transcript variant 2, mRNA."	RefSeq	5.95498	6.240847	-1.571288	-1.219142	0.008821	0.00982	down	coding	1420
8166525	POLA1	NM_016937	"Homo sapiens polymerase (DNA directed), alpha 1, catalytic subunit (POLA1), mRNA."	RefSeq	6.592173	6.893257	-1.571151	-1.23207	0.008826	0.00982	down	coding	1421
8064191	TPD52L2	NM_199360	"Homo sapiens tumor protein D52-like 2 (TPD52L2), transcript variant 1, mRNA."	RefSeq	6.705147	7.0368	-1.571138	-1.258455	0.008836	0.00982	down	coding	1422
7955361	LARP4	NM_199190	"Homo sapiens La ribonucleoprotein domain family, member 4 (LARP4), transcript variant 3, mRNA."	RefSeq	7.930266	8.283839	-1.571051	-1.277721	0.00884	0.00982	down	coding	1423
7914127	IFI6	NM_002038	"Homo sapiens interferon, alpha-inducible protein 6 (IFI6), transcript variant 1, mRNA."	RefSeq	7.292869	7.658961	-1.570595	-1.288857	0.008845	0.00982	down	coding	1424
8127563	COL12A1	ENST00000432784	cdna:known chromosome:GRCh37:6:75794042:75915623:-1 gene:ENSG00000111799 gene_biotype:protein_coding transcript_biotype:protein_coding	ENSEMBL	5.485566	5.827669	-1.57031	-1.267603	0.00885	0.00982	down	coding	1425
8072626	TIMP3	NM_000362	"Homo sapiens TIMP metallopeptidase inhibitor 3 (TIMP3), mRNA."	RefSeq	8.824805	9.131716	-1.569467	-1.237057	0.00886	0.00982	down	coding	1426
8140579	CACNA2D1	NM_000722	"Homo sapiens calcium channel, voltage-dependent, alpha 2/delta subunit 1 (CACNA2D1), mRNA."	RefSeq	6.369318	6.091463	1.569287	1.212391	0.008865	0.026478	up	coding	1427
7908147	TSEN15	NM_001127394	"Homo sapiens tRNA splicing endonuclease 15 homolog (S. cerevisiae) (TSEN15), transcript variant 2, mRNA."	RefSeq	7.158182	7.422362	-1.567422	-1.200953	0.00888	0.00982	down	coding	1428
7939068	RPS25	NM_001028	"Homo sapiens ribosomal protein S25 (RPS25), mRNA."	RefSeq	10.897839	10.592507	1.566211	1.235703	0.008889	0.026478	up	coding	1429
8064100	PPDPF	NM_024299	"Homo sapiens pancreatic progenitor cell differentiation and proliferation factor homolog (zebrafish) (PPDPF), mRNA."	RefSeq	8.244313	7.931872	1.565969	1.241807	0.008899	0.026478	up	coding	1430
8147344		GENSCAN00000009891	cdna:genscan chromosome:GRCh37:8:94934288:95004998:1 transcript_biotype:protein_coding	ENSEMBL	8.655369	8.936836	-1.565846	-1.21543	0.008904	0.00982	down	coding	1431
8167965	MSN	NM_002444	"Homo sapiens moesin (MSN), mRNA."	RefSeq	7.977606	8.35585	-1.565355	-1.299759	0.008919	0.00982	down	coding	1432
8011200	SMYD4	NM_052928	"Homo sapiens SET and MYND domain containing 4 (SMYD4), mRNA."	RefSeq	6.254299	6.534432	-1.565271	-1.214307	0.008923	0.00982	down	coding	1433
8070182	RCAN1	NM_004414	"Homo sapiens regulator of calcineurin 1 (RCAN1), transcript variant 1, mRNA."	RefSeq	7.665739	7.960599	-1.565149	-1.226766	0.008928	0.00982	down	coding	1434
8136401	NUP205	NM_015135	"Homo sapiens nucleoporin 205kDa (NUP205), mRNA."	RefSeq	7.298243	7.624544	-1.564856	-1.253795	0.008933	0.00982	down	coding	1435
7978542	KIAA1143	NM_020696	"Homo sapiens KIAA1143 (KIAA1143), mRNA."	RefSeq	8.677253	8.310353	1.564434	1.289579	0.008943	0.026478	up	coding	1436
8173892	CHM	NM_000390	"Homo sapiens choroideremia (Rab escort protein 1) (CHM), transcript variant 1, mRNA."	RefSeq	5.724703	6.018749	-1.564204	-1.226073	0.008953	0.00982	down	coding	1437
8139411	TMED4	NM_182547	"Homo sapiens transmembrane emp24 protein transport domain containing 4 (TMED4), mRNA."	RefSeq	7.537127	7.880179	-1.563918	-1.268438	0.008958	0.00982	down	coding	1438
7953547	ATN1	NM_001940	"Homo sapiens atrophin 1 (ATN1), transcript variant 2, mRNA."	RefSeq	8.283367	7.981494	1.563911	1.232744	0.008962	0.026478	up	coding	1439
8101648	HSD17B11	NM_016245	"Homo sapiens hydroxysteroid (17-beta) dehydrogenase 11 (HSD17B11), mRNA."	RefSeq	7.149466	7.502816	-1.563473	-1.277524	0.008967	0.00982	down	coding	1440
8050719	ITSN2	NM_006277	"Homo sapiens intersectin 2 (ITSN2), transcript variant 1, mRNA."	RefSeq	5.793319	6.066436	-1.562143	-1.208416	0.008982	0.00982	down	coding	1441
8046086	CERS6	NM_203463	"Homo sapiens ceramide synthase 6 (CERS6), transcript variant 2, mRNA."	RefSeq	5.807518	6.169144	-1.561766	-1.284873	0.008992	0.00982	down	coding	1442
8045776	GALNT13	NM_052917	"Homo sapiens UDP-N-acetyl-alpha-D-galactosamine:polypeptide N-acetylgalactosaminyltransferase 13 (GalNAc-T13) (GALNT13), mRNA."	RefSeq	4.725721	4.993599	-1.561335	-1.204036	0.009002	0.00982	down	coding	1443
8116620		GENSCAN00000045528	cdna:genscan chromosome:GRCh37:6:3045618:3046034:1 transcript_biotype:protein_coding	ENSEMBL	6.103476	5.781559	1.561315	1.24999	0.009006	0.026478	up	coding	1444
8119898	VEGFA	NM_001204385	"Homo sapiens vascular endothelial growth factor A (VEGFA), transcript variant 9, mRNA."	RefSeq	7.430068	7.715524	-1.5613	-1.218795	0.009011	0.00982	down	coding	1445
8087145	CELSR3	NM_001407	"Homo sapiens cadherin, EGF LAG seven-pass G-type receptor 3 (flamingo homolog, Drosophila) (CELSR3), mRNA."	RefSeq	5.464319	5.763787	-1.560802	-1.230691	0.009026	0.00982	down	coding	1446
8065637	COMMD7	NM_053041	"Homo sapiens COMM domain containing 7 (COMMD7), transcript variant 1, mRNA."	RefSeq	5.294815	5.694024	-1.559942	-1.318784	0.009055	0.00982	down	coding	1447
8164883	SURF4	NM_033161	"Homo sapiens surfeit 4 (SURF4), mRNA."	RefSeq	8.20288	8.493013	-1.558072	-1.222753	0.009084	0.00982	down	coding	1448
8001552	CIAPIN1	NM_020313	"Homo sapiens cytokine induced apoptosis inhibitor 1 (CIAPIN1), mRNA."	RefSeq	6.162046	6.453514	-1.557748	-1.223885	0.009089	0.00982	down	coding	1449
8151587	C8orf59	NM_001099670	"Homo sapiens chromosome 8 open reading frame 59 (C8orf59), transcript variant 1, mRNA."	RefSeq	6.856741	6.577235	1.557159	1.21378	0.009104	0.026478	up	coding	1450
7940070	C11orf31	NM_170746	"Homo sapiens chromosome 11 open reading frame 31 (C11orf31), mRNA."	RefSeq	7.308374	6.967268	1.557068	1.266727	0.009109	0.026478	up	coding	1451
8135224	NFE4	NM_001085386	"Homo sapiens transcription factor NF-E4 (NFE4), mRNA."	RefSeq	3.252475	2.902556	1.556698	1.274489	0.009128	0.026478	up	coding	1452
8157253	SNX30	NM_001012994	"Homo sapiens sorting nexin family member 30 (SNX30), mRNA."	RefSeq	6.773814	7.058666	-1.556147	-1.218285	0.009143	0.01361	down	coding	1453
8102342	ELOVL6	NM_024090	"Homo sapiens ELOVL fatty acid elongase 6 (ELOVL6), transcript variant 1, mRNA."	RefSeq	6.615955	7.089959	-1.555886	-1.388958	0.009148	0.01361	down	coding	1454
8020411	SNRPD1	NM_006938	"Homo sapiens small nuclear ribonucleoprotein D1 polypeptide 16kDa (SNRPD1), mRNA."	RefSeq	7.929419	7.622275	1.555439	1.237255	0.009158	0.026478	up	coding	1455
7944869	SPA17	NM_017425	"Homo sapiens sperm autoantigenic protein 17 (SPA17), mRNA."	RefSeq	5.356181	5.047513	1.554944	1.238564	0.009172	0.026478	up	coding	1456
8139125	TRGV4	ENST00000390345	cdna:known chromosome:GRCh37:7:38393316:38394118:-1 gene:ENSG00000211698 gene_biotype:TR_V_gene transcript_biotype:TR_V_gene	ENSEMBL	3.318073	2.916347	1.554659	1.321087	0.009182	0.026478	up	coding	1457
7999233	GLYR1	NM_032569	"Homo sapiens glyoxylate reductase 1 homolog (Arabidopsis) (GLYR1), mRNA."	RefSeq	7.036139	7.373963	-1.554359	-1.263849	0.009187	0.01361	down	coding	1458
7923659	PPP1R15B	NM_032833	"Homo sapiens protein phosphatase 1, regulatory subunit 15B (PPP1R15B), mRNA."	RefSeq	7.855343	8.157531	-1.554354	-1.233013	0.009192	0.01361	down	coding	1459
7924733	PARP1	NM_001618	"Homo sapiens poly (ADP-ribose) polymerase 1 (PARP1), mRNA."	RefSeq	7.851865	8.138079	-1.554352	-1.219437	0.009197	0.01361	down	coding	1460
8142087	ATXN7L1	NM_020725	"Homo sapiens ataxin 7-like 1 (ATXN7L1), transcript variant 1, mRNA."	RefSeq	5.152264	4.85331	1.554252	1.230252	0.009202	0.026478	up	coding	1461
8100541	IGFBP7	NM_001553	"Homo sapiens insulin-like growth factor binding protein 7 (IGFBP7), transcript variant 1, mRNA."	RefSeq	7.219924	6.821469	1.554202	1.318095	0.009206	0.026478	up	coding	1462
8174767	FAM70A	NM_001104545	"Homo sapiens family with sequence similarity 70, member A (FAM70A), transcript variant 3, mRNA."	RefSeq	5.761551	6.025804	-1.554035	-1.201014	0.009211	0.01361	down	coding	1463
7919305	PRKAB2	NM_005399	"Homo sapiens protein kinase, AMP-activated, beta 2 non-catalytic subunit (PRKAB2), mRNA."	RefSeq	5.73349	6.088137	-1.553724	-1.278673	0.009216	0.01361	down	coding	1464
7918323	SORT1	NM_002959	"Homo sapiens sortilin 1 (SORT1), transcript variant 1, mRNA."	RefSeq	6.685932	6.953952	-1.553707	-1.204155	0.009221	0.01361	down	coding	1465
8079237	KIF15	NM_020242	"Homo sapiens kinesin family member 15 (KIF15), mRNA."	RefSeq	5.99168	6.371164	-1.55322	-1.300876	0.009236	0.01361	down	coding	1466
8120279	LRRC1	NM_018214	"Homo sapiens leucine rich repeat containing 1 (LRRC1), mRNA."	RefSeq	5.333573	5.668197	-1.553208	-1.261049	0.009241	0.01361	down	coding	1467
7970975	SOHLH2	NM_017826	"Homo sapiens spermatogenesis and oogenesis specific basic helix-loop-helix 2 (SOHLH2), mRNA."	RefSeq	6.593543	6.955777	-1.553086	-1.285415	0.009246	0.01361	down	coding	1468
8121277	AIM1	NM_001624	"Homo sapiens absent in melanoma 1 (AIM1), mRNA."	RefSeq	5.684918	6.034729	-1.552675	-1.274394	0.009255	0.01361	down	coding	1469
7969703	IPO5	NM_002271	"Homo sapiens importin 5 (IPO5), mRNA."	RefSeq	8.256739	8.545984	-1.552584	-1.222	0.00926	0.01361	down	coding	1470
8099982	APBB2	NM_173075	"Homo sapiens amyloid beta (A4) precursor protein-binding, family B, member 2 (APBB2), transcript variant 3, mRNA."	RefSeq	6.566383	6.93442	-1.552074	-1.290595	0.009275	0.01361	down	coding	1471
8135688	NAA38	NM_016200	"Homo sapiens N(alpha)-acetyltransferase 38, NatC auxiliary subunit (NAA38), mRNA."	RefSeq	6.998163	6.522533	1.551955	1.390525	0.00928	0.026478	up	coding	1472
8143663	EZH2	NM_152998	"Homo sapiens enhancer of zeste homolog 2 (Drosophila) (EZH2), transcript variant 2, mRNA."	RefSeq	7.368325	7.66772	-1.551863	-1.230629	0.009285	0.01361	down	coding	1473
8056005	ACVR1	NM_001105	"Homo sapiens activin A receptor, type I (ACVR1), transcript variant 1, mRNA."	RefSeq	5.682926	6.05809	-1.551244	-1.296987	0.009294	0.01361	down	coding	1474
8096511	BMPR1B	NM_001203	"Homo sapiens bone morphogenetic protein receptor, type IB (BMPR1B), transcript variant 2, mRNA."	RefSeq	3.554025	3.191772	1.551227	1.285431	0.009299	0.026478	up	coding	1475
8026388	OR7C2	NM_012377	"Homo sapiens olfactory receptor, family 7, subfamily C, member 2 (OR7C2), mRNA."	RefSeq	3.127137	3.498313	-1.550825	-1.293407	0.009304	0.01361	down	coding	1476
8094393	ZCCHC4	NM_024936	"Homo sapiens zinc finger, CCHC domain containing 4 (ZCCHC4), mRNA."	RefSeq	4.983296	5.346356	-1.550079	-1.286151	0.009314	0.01361	down	coding	1477
8026193	C19orf53	NM_014047	"Homo sapiens chromosome 19 open reading frame 53 (C19orf53), mRNA."	RefSeq	10.048561	9.76282	1.549905	1.219037	0.009319	0.026478	up	coding	1478
7906235	PRCC	NM_005973	"Homo sapiens papillary renal cell carcinoma (translocation-associated) (PRCC), mRNA."	RefSeq	7.763057	8.059386	-1.549758	-1.228016	0.009324	0.01361	down	coding	1479
7988753	SPPL2A	NM_032802	"Homo sapiens signal peptide peptidase like 2A (SPPL2A), mRNA."	RefSeq	6.760472	7.131825	-1.549451	-1.293565	0.009338	0.01361	down	coding	1480
7970162	ATP11A	NM_032189	"Homo sapiens ATPase, class VI, type 11A (ATP11A), transcript variant 2, mRNA."	RefSeq	6.711519	7.040676	-1.548861	-1.256279	0.009348	0.01361	down	coding	1481
8177788	HLA-E	NM_005516	"Homo sapiens major histocompatibility complex, class I, E (HLA-E), mRNA."	RefSeq	8.004982	8.366137	-1.547928	-1.284454	0.009355	0.01361	down	coding	1482
8179103	HLA-E	NM_005516	"Homo sapiens major histocompatibility complex, class I, E (HLA-E), mRNA."	RefSeq	8.004982	8.366137	-1.547928	-1.284454	0.009355	0.01361	down	coding	1483
8138489	CDCA7L	NM_018719	"Homo sapiens cell division cycle associated 7-like (CDCA7L), transcript variant 1, mRNA."	RefSeq	7.656942	7.962136	-1.54756	-1.235585	0.009377	0.01361	down	coding	1484
8038395	NOSIP	NM_015953	"Homo sapiens nitric oxide synthase interacting protein (NOSIP), mRNA."	RefSeq	7.416644	7.151378	1.547442	1.201858	0.009382	0.026478	up	coding	1485
8071289	COMT	NM_000754	"Homo sapiens catechol-O-methyltransferase (COMT), transcript variant 1, mRNA."	RefSeq	7.184248	7.485036	-1.547381	-1.231817	0.009387	0.01361	down	coding	1486
7944365	CCDC84	NM_198489	"Homo sapiens coiled-coil domain containing 84 (CCDC84), mRNA."	RefSeq	6.257468	6.614069	-1.547216	-1.280406	0.009392	0.01361	down	coding	1487
7972692	SLC10A2	NM_000452	"Homo sapiens solute carrier family 10 (sodium/bile acid cotransporter family), member 2 (SLC10A2), mRNA."	RefSeq	4.138358	4.42192	-1.546167	-1.217197	0.009407	0.01361	down	coding	1488
8063566	RAE1	NM_001015885	"Homo sapiens RAE1 RNA export 1 homolog (S. pombe) (RAE1), transcript variant 2, mRNA."	RefSeq	7.437892	7.795924	-1.545887	-1.281676	0.009411	0.01361	down	coding	1489
7968035	SPATA13	NM_153023	"Homo sapiens spermatogenesis associated 13 (SPATA13), transcript variant 2, mRNA."	RefSeq	6.372193	6.64878	-1.545806	-1.211326	0.009416	0.01361	down	coding	1490
8052902	FIGLA	NM_001004311	"Homo sapiens folliculogenesis specific basic helix-loop-helix (FIGLA), mRNA."	RefSeq	3.930316	3.57382	1.544867	1.280313	0.009436	0.026478	up	coding	1491
8038556	NAPSA	NM_004851	"Homo sapiens napsin A aspartic peptidase (NAPSA), mRNA."	RefSeq	4.218287	3.940854	1.543571	1.212036	0.009446	0.026478	up	coding	1492
7997158	MARVELD3	NM_052858	"Homo sapiens MARVEL domain containing 3 (MARVELD3), transcript variant 2, mRNA."	RefSeq	5.182019	4.913809	1.54353	1.204313	0.00945	0.026478	up	coding	1493
8143957	RHEB	NM_005614	"Homo sapiens Ras homolog enriched in brain (RHEB), mRNA."	RefSeq	7.680869	8.056886	-1.543389	-1.297754	0.009455	0.01361	down	coding	1494
8017437	FTSJ3	NM_017647	"Homo sapiens FtsJ homolog 3 (E. coli) (FTSJ3), mRNA."	RefSeq	7.561891	7.878016	-1.543278	-1.244982	0.00946	0.01361	down	coding	1495
7954469	RASSF8	NM_007211	"Homo sapiens Ras association (RalGDS/AF-6) domain family (N-terminal) member 8 (RASSF8), transcript variant 4, mRNA."	RefSeq	9.611755	9.328466	1.543268	1.216966	0.009465	0.026478	up	coding	1496
7920810	GON4L	NM_032292	"Homo sapiens gon-4-like (C. elegans) (GON4L), transcript variant 2, mRNA."	RefSeq	6.189666	6.475533	-1.543156	-1.219143	0.00947	0.01361	down	coding	1497
8153269	GPR20	NM_005293	"Homo sapiens G protein-coupled receptor 20 (GPR20), mRNA."	RefSeq	5.191445	4.833677	1.542684	1.281442	0.009475	0.026478	up	coding	1498
8062766	MYBL2	NM_002466	"Homo sapiens v-myb myeloblastosis viral oncogene homolog (avian)-like 2 (MYBL2), mRNA."	RefSeq	7.635817	7.991046	-1.542656	-1.279189	0.00948	0.01361	down	coding	1499
8077731	FANCD2	NM_001018115	"Homo sapiens Fanconi anemia, complementation group D2 (FANCD2), transcript variant 2, mRNA."	RefSeq	6.818062	7.111605	-1.54241	-1.225647	0.00949	0.01361	down	coding	1500
7927548	TIMM23	NM_006327	"Homo sapiens translocase of inner mitochondrial membrane 23 homolog (yeast) (TIMM23), nuclear gene encoding mitochondrial protein, mRNA."	RefSeq	6.128023	5.715936	1.54183	1.33061	0.009494	0.026478	up	coding	1501
8012951	CDRT1	NM_006382	"Homo sapiens CMT1A duplicated region transcript 1 (CDRT1), mRNA."	RefSeq	5.328831	5.005777	1.541523	1.250976	0.009504	0.026478	up	coding	1502
8117890	HLA-E	NM_005516	"Homo sapiens major histocompatibility complex, class I, E (HLA-E), mRNA."	RefSeq	7.959793	8.321865	-1.541485	-1.285271	0.009509	0.01361	down	coding	1503
8132860	EGFR	NM_005228	"Homo sapiens epidermal growth factor receptor (EGFR), transcript variant 1, mRNA."	RefSeq	5.448998	5.136074	1.541482	1.242223	0.009514	0.026478	up	coding	1504
8123038	GTF2H5	NM_207118	"Homo sapiens general transcription factor IIH, polypeptide 5 (GTF2H5), mRNA."	RefSeq	6.146423	5.832288	1.541031	1.243266	0.009524	0.026478	up	coding	1505
8077528	SETD5	NM_001080517	"Homo sapiens SET domain containing 5 (SETD5), mRNA."	RefSeq	8.502066	8.825452	-1.540559	-1.251264	0.009533	0.01361	down	coding	1506
7941296	SSSCA1	NM_006396	"Homo sapiens Sjogren syndrome/scleroderma autoantigen 1 (SSSCA1), mRNA."	RefSeq	7.258809	7.566542	-1.540483	-1.237761	0.009538	0.01361	down	coding	1507
7923007	UCHL5	NM_001199261	"Homo sapiens ubiquitin carboxyl-terminal hydrolase L5 (UCHL5), transcript variant 2, mRNA."	RefSeq	7.008076	7.28217	-1.539688	-1.209235	0.009563	0.01361	down	coding	1508
7960716	PHB2	NM_001144831	"Homo sapiens prohibitin 2 (PHB2), transcript variant 1, mRNA."	RefSeq	9.672657	9.990092	-1.53945	-1.246113	0.009577	0.01361	down	coding	1509
7930614	NHLRC2	NM_198514	"Homo sapiens NHL repeat containing 2 (NHLRC2), mRNA."	RefSeq	6.865614	7.170941	-1.538681	-1.235699	0.009592	0.01361	down	coding	1510
7975989	SLIRP	NM_031210	"Homo sapiens SRA stem-loop interacting RNA binding protein (SLIRP), nuclear gene encoding mitochondrial protein, transcript variant 1, mRNA."	RefSeq	10.964849	10.619298	1.53745	1.270636	0.009607	0.026478	up	coding	1511
8126095	CCDC167	NM_138493	"Homo sapiens coiled-coil domain containing 167 (CCDC167), mRNA."	RefSeq	6.057337	5.671072	1.537181	1.307006	0.009616	0.026478	up	coding	1512
8078738	OXSR1	NM_005109	"Homo sapiens oxidative-stress responsive 1 (OXSR1), mRNA."	RefSeq	7.411875	7.693259	-1.537136	-1.21536	0.009621	0.01361	down	coding	1513
8169035	TCEAL4	NM_024863	"Homo sapiens transcription elongation factor A (SII)-like 4 (TCEAL4), transcript variant 1, mRNA."	RefSeq	6.852251	6.481276	1.537048	1.293227	0.009626	0.026478	up	coding	1514
7947694	CKAP5	ENST00000529230	cdna:known chromosome:GRCh37:11:46764598:46867780:-1 gene:ENSG00000175216 gene_biotype:protein_coding transcript_biotype:protein_coding	ENSEMBL	8.083027	8.381262	-1.536648	-1.229639	0.009631	0.01361	down	coding	1515
8138776	HIBADH	NM_152740	"Homo sapiens 3-hydroxyisobutyrate dehydrogenase (HIBADH), mRNA."	RefSeq	8.075674	8.466879	-1.535223	-1.311488	0.009646	0.01361	down	coding	1516
8128329	MMS22L	NM_198468	"Homo sapiens MMS22-like, DNA repair protein (MMS22L), mRNA."	RefSeq	5.353372	5.738394	-1.53491	-1.30588	0.009651	0.01361	down	coding	1517
8168280	NONO	NM_007363	"Homo sapiens non-POU domain containing, octamer-binding (NONO), transcript variant 2, mRNA."	RefSeq	9.166522	9.453617	-1.534699	-1.220181	0.009665	0.01361	down	coding	1518
8042259	MDH1	NM_005917	"Homo sapiens malate dehydrogenase 1, NAD (soluble) (MDH1), transcript variant 2, mRNA."	RefSeq	7.747982	8.077704	-1.534611	-1.256771	0.009675	0.01361	down	coding	1519
8170775	SSR4	ENST00000320857	cdna:known chromosome:GRCh37:X:153058971:153063953:1 gene:ENSG00000180879 gene_biotype:protein_coding transcript_biotype:protein_coding	ENSEMBL	7.057283	6.733474	1.533508	1.251631	0.009695	0.026478	up	coding	1520
8043105	KCMF1	NM_020122	"Homo sapiens potassium channel modulatory factor 1 (KCMF1), mRNA."	RefSeq	8.147455	8.473543	-1.533224	-1.253609	0.009704	0.01361	down	coding	1521
8123910	GCM2	NM_004752	"Homo sapiens glial cells missing homolog 2 (Drosophila) (GCM2), mRNA."	RefSeq	3.693918	3.408038	1.533117	1.219154	0.009714	0.026478	up	coding	1522
8142852	TNPO3	NM_012470	"Homo sapiens transportin 3 (TNPO3), transcript variant 1, mRNA."	RefSeq	7.753174	8.138203	-1.532955	-1.305886	0.009729	0.01361	down	coding	1523
8161353		ENST00000305709	cdna:known chromosome:GRCh37:9:66553273:66555928:1 gene:ENSG00000170161 gene_biotype:protein_coding transcript_biotype:protein_coding	ENSEMBL	6.094981	5.830788	1.532936	1.200965	0.009734	0.026478	up	coding	1524
7974647	TOMM20L	NM_207377	"Homo sapiens translocase of outer mitochondrial membrane 20 homolog (yeast)-like (TOMM20L), nuclear gene encoding mitochondrial protein, mRNA."	RefSeq	3.712346	3.391688	1.532173	1.2489	0.009748	0.026478	up	coding	1525
8081375	NXPE3	NM_001134456	"Homo sapiens neurexophilin and PC-esterase domain family, member 3 (NXPE3), transcript variant 1, mRNA."	RefSeq	5.980991	6.363915	-1.532156	-1.303982	0.009753	0.01361	down	coding	1526
8028924	MIA	NM_006533	"Homo sapiens melanoma inhibitory activity (MIA), transcript variant 1, mRNA."	RefSeq	9.25868	9.615013	-1.532117	-1.280168	0.009763	0.01361	down	coding	1527
7995895	HERPUD1	NM_001010990	"Homo sapiens homocysteine-inducible, endoplasmic reticulum stress-inducible, ubiquitin-like domain member 1 (HERPUD1), transcript variant 3, mRNA."	RefSeq	7.212886	7.528253	-1.53177	-1.244328	0.009773	0.01361	down	coding	1528
8053949	KANSL3	NM_001115016	"Homo sapiens KAT8 regulatory NSL complex subunit 3 (KANSL3), transcript variant 1, mRNA."	RefSeq	6.102575	6.454048	-1.531006	-1.275863	0.009797	0.01361	down	coding	1529
8174134	TCEAL3	NM_001006933	"Homo sapiens transcription elongation factor A (SII)-like 3 (TCEAL3), transcript variant 1, mRNA."	RefSeq	6.892118	6.58647	1.530683	1.235973	0.009807	0.026478	up	coding	1530
8113050	CETN3	NM_004365	"Homo sapiens centrin, EF-hand protein, 3 (CETN3), mRNA."	RefSeq	5.273409	4.826352	1.530052	1.363256	0.009821	0.026478	up	coding	1531
7919157	PPIAL4A	NM_178230	"Homo sapiens peptidylprolyl isomerase A (cyclophilin A)-like 4A (PPIAL4A), mRNA."	RefSeq	4.811603	5.101186	-1.53002	-1.222287	0.009826	0.01361	down	coding	1532
8140037	BAZ1B	NM_032408	"Homo sapiens bromodomain adjacent to zinc finger domain, 1B (BAZ1B), mRNA."	RefSeq	8.214729	8.503471	-1.52965	-1.221575	0.009836	0.01361	down	coding	1533
8138487		GENSCAN00000010892	cdna:genscan chromosome:GRCh37:7:21259828:21261194:-1 transcript_biotype:protein_coding	ENSEMBL	2.639841	2.301127	1.529569	1.264629	0.009851	0.026478	up	coding	1534
8025179	ZNF358	NM_018083	"Homo sapiens zinc finger protein 358 (ZNF358), mRNA."	RefSeq	7.671441	7.404197	1.52947	1.203507	0.009856	0.026478	up	coding	1535
8131292	RBAK	NM_001204456	"Homo sapiens RB-associated KRAB zinc finger (RBAK), transcript variant 2, mRNA."	RefSeq	5.950874	6.247381	-1.528534	-1.228167	0.009865	0.01361	down	coding	1536
7964145	TIMELESS	NM_003920	"Homo sapiens timeless homolog (Drosophila) (TIMELESS), mRNA."	RefSeq	6.47165	6.835776	-1.527801	-1.287102	0.00988	0.01361	down	coding	1537
8156538	HIATL1	NM_032558	"Homo sapiens hippocampus abundant transcript-like 1 (HIATL1), mRNA."	RefSeq	7.487574	7.877898	-1.527588	-1.310688	0.009885	0.01361	down	coding	1538
8047174	SLC39A10	NM_020342	"Homo sapiens solute carrier family 39 (zinc transporter), member 10 (SLC39A10), transcript variant 2, mRNA."	RefSeq	6.060609	6.420808	-1.526998	-1.283603	0.009895	0.01361	down	coding	1539
8027363	ZNF726	ENST00000531821	cdna:known chromosome:GRCh37:19:24097684:24104343:1 gene:ENSG00000213967 gene_biotype:protein_coding transcript_biotype:protein_coding	ENSEMBL	3.921625	3.596181	1.52609	1.25305	0.009909	0.026478	up	coding	1540
8016390	COPZ2	NM_016429	"Homo sapiens coatomer protein complex, subunit zeta 2 (COPZ2), mRNA."	RefSeq	6.839748	6.569769	1.52609	1.20579	0.009914	0.026478	up	coding	1541
7990379	EDC3	NM_025083	"Homo sapiens enhancer of mRNA decapping 3 homolog (S. cerevisiae) (EDC3), transcript variant 3, mRNA."	RefSeq	5.60674	5.938862	-1.526038	-1.258863	0.009919	0.01361	down	coding	1542
8096004	BMP2K	NM_198892	"Homo sapiens BMP2 inducible kinase (BMP2K), transcript variant 1, mRNA."	RefSeq	5.409711	5.772343	-1.524935	-1.28577	0.009948	0.01361	down	coding	1543
8040578	CENPO	NM_001199803	"Homo sapiens centromere protein O (CENPO), transcript variant 2, mRNA."	RefSeq	6.23164	6.586877	-1.524896	-1.279196	0.009953	0.01361	down	coding	1544
7936996	C10orf90	NM_001004298	"Homo sapiens chromosome 10 open reading frame 90 (C10orf90), mRNA."	RefSeq	6.167092	6.53213	-1.524681	-1.287916	0.009963	0.01361	down	coding	1545
8079950	GNAI2	NM_002070	"Homo sapiens guanine nucleotide binding protein (G protein), alpha inhibiting activity polypeptide 2 (GNAI2), transcript variant 1, mRNA."	RefSeq	8.858817	9.170334	-1.524625	-1.241012	0.009973	0.01361	down	coding	1546
8132406	RALA	NM_005402	"Homo sapiens v-ral simian leukemia viral oncogene homolog A (ras related) (RALA), mRNA."	RefSeq	6.600894	6.92103	-1.524615	-1.248448	0.009978	0.01361	down	coding	1547
8063453	PFDN4	NM_002623	"Homo sapiens prefoldin subunit 4 (PFDN4), mRNA."	RefSeq	8.415115	8.008642	1.524071	1.325441	0.010002	0.026478	up	coding	1548
8018352	SLC25A19	NM_021734	"Homo sapiens solute carrier family 25 (mitochondrial thiamine pyrophosphate carrier), member 19 (SLC25A19), nuclear gene encoding mitochondrial protein, transcript variant 2, mRNA."	RefSeq	5.175386	5.504437	-1.523894	-1.256187	0.010007	0.01361	down	coding	1549
8037444	ZNF235	NM_004234	"Homo sapiens zinc finger protein 235 (ZNF235), mRNA."	RefSeq	4.102502	4.532713	-1.523705	-1.347431	0.010017	0.01361	down	coding	1550
7963092	FMNL3	NM_175736	"Homo sapiens formin-like 3 (FMNL3), transcript variant 1, mRNA."	RefSeq	5.955172	6.236787	-1.523551	-1.215555	0.010026	0.01361	down	coding	1551
8074969	DDT	NM_001355	"Homo sapiens D-dopachrome tautomerase (DDT), transcript variant 1, mRNA."	RefSeq	9.810388	9.504559	1.523334	1.236129	0.010031	0.026478	up	coding	1552
8168843	RPL36A	NM_021029	"Homo sapiens ribosomal protein L36a (RPL36A), transcript variant 1, mRNA."	RefSeq	8.817603	8.47261	1.52295	1.270145	0.010036	0.026478	up	coding	1553
8109368	G3BP1	NM_005754	"Homo sapiens GTPase activating protein (SH3 domain) binding protein 1 (G3BP1), transcript variant 1, mRNA."	RefSeq	9.770997	10.043925	-1.52278	-1.208258	0.010041	0.01361	down	coding	1554
7945740	RPL26L1	NM_016093	"Homo sapiens ribosomal protein L26-like 1 (RPL26L1), mRNA."	RefSeq	8.775046	8.498962	1.522681	1.210904	0.010046	0.026478	up	coding	1555
7987584	INO80	NM_017553	"Homo sapiens INO80 homolog (S. cerevisiae) (INO80), mRNA."	RefSeq	6.523714	6.877491	-1.52266	-1.277902	0.010051	0.01361	down	coding	1556
8124806	NRM	NM_007243	"Homo sapiens nurim (nuclear envelope membrane protein) (NRM), mRNA."	RefSeq	5.468366	5.887168	-1.522639	-1.336817	0.010056	0.01361	down	coding	1557
8110569	SQSTM1	NM_003900	"Homo sapiens sequestosome 1 (SQSTM1), transcript variant 1, mRNA."	RefSeq	7.052098	7.370818	-1.522232	-1.247224	0.010061	0.01361	down	coding	1558
8092905	LSG1	NM_018385	"Homo sapiens large subunit GTPase 1 homolog (S. cerevisiae) (LSG1), mRNA."	RefSeq	7.310981	7.61003	-1.521531	-1.230333	0.010075	0.01361	down	coding	1559
8025964	ZNF439	NM_152262	"Homo sapiens zinc finger protein 439 (ZNF439), mRNA."	RefSeq	3.68137	4.115586	-1.521078	-1.351176	0.010082	0.01361	down	coding	1560
8126784	PLA2G7	NM_005084	"Homo sapiens phospholipase A2, group VII (platelet-activating factor acetylhydrolase, plasma) (PLA2G7), transcript variant 1, mRNA."	RefSeq	4.698077	5.048181	-1.521026	-1.274652	0.01009	0.01361	down	coding	1561
8010983	ABR	NM_021962	"Homo sapiens active BCR-related (ABR), transcript variant 1, mRNA."	RefSeq	6.726752	6.994792	-1.520786	-1.204171	0.0101	0.01361	down	coding	1562
7979698	ATP6V1D	NM_015994	"Homo sapiens ATPase, H+ transporting, lysosomal 34kDa, V1 subunit D (ATP6V1D), mRNA."	RefSeq	6.456101	6.772098	-1.519988	-1.244872	0.010114	0.01361	down	coding	1563
8068238	IFNAR2	NM_000874	"Homo sapiens interferon (alpha, beta and omega) receptor 2 (IFNAR2), transcript variant 2, mRNA."	RefSeq	5.688551	5.955086	-1.519801	-1.202916	0.010119	0.01361	down	coding	1564
7956242	COQ10A	NM_144576	"Homo sapiens coenzyme Q10 homolog A (S. cerevisiae) (COQ10A), nuclear gene encoding mitochondrial protein, transcript variant 1, mRNA."	RefSeq	5.631325	5.932437	-1.519365	-1.232093	0.010124	0.01361	down	coding	1565
8178476	DDX39B	NM_004640	"Homo sapiens DEAD (Asp-Glu-Ala-Asp) box polypeptide 39B (DDX39B), transcript variant 1, mRNA."	RefSeq	9.17296	9.504316	-1.519334	-1.258196	0.010129	0.01361	down	coding	1566
7981142	CLMN	NM_024734	"Homo sapiens calmin (calponin-like, transmembrane) (CLMN), mRNA."	RefSeq	6.617753	6.938446	-1.518806	-1.248931	0.010134	0.01361	down	coding	1567
7992887	ZNF75A	ENST00000575234	cdna:known chromosome:GRCh37:16:3355484:3359472:1 gene:ENSG00000162086 gene_biotype:protein_coding transcript_biotype:retained_intron	ENSEMBL	4.046879	4.401902	-1.518444	-1.279005	0.010143	0.01361	down	coding	1568
8126588	XPO5	NM_020750	"Homo sapiens exportin 5 (XPO5), mRNA."	RefSeq	6.841256	7.167561	-1.518073	-1.253798	0.010148	0.01361	down	coding	1569
8002969	MAF	NM_001031804	"Homo sapiens v-maf musculoaponeurotic fibrosarcoma oncogene homolog (avian) (MAF), transcript variant 2, mRNA."	RefSeq	6.32567	6.007944	1.517951	1.246365	0.010158	0.026478	up	coding	1570
7997099	SF3B3	NM_012426	"Homo sapiens splicing factor 3b, subunit 3, 130kDa (SF3B3), mRNA."	RefSeq	8.817341	9.168002	-1.516999	-1.275145	0.010173	0.01361	down	coding	1571
8099449	FBXL5	NM_012161	"Homo sapiens F-box and leucine-rich repeat protein 5 (FBXL5), transcript variant 1, mRNA."	RefSeq	6.192475	6.492585	-1.515015	-1.231238	0.010207	0.01361	down	coding	1572
8014706	PCGF2	NM_007144	"Homo sapiens polycomb group ring finger 2 (PCGF2), mRNA."	RefSeq	8.020491	7.720834	1.514812	1.230851	0.010212	0.026478	up	coding	1573
7912887	MFAP2	NM_017459	"Homo sapiens microfibrillar-associated protein 2 (MFAP2), transcript variant 1, mRNA."	RefSeq	7.429025	7.131821	1.513541	1.228761	0.010251	0.026478	up	coding	1574
7938370	SWAP70	NM_015055	"Homo sapiens SWAP switching B-cell complex 70kDa subunit (SWAP70), mRNA."	RefSeq	6.817082	7.129844	-1.513456	-1.242083	0.010256	0.01361	down	coding	1575
8101874	ADH1A	NM_000667	"Homo sapiens alcohol dehydrogenase 1A (class I), alpha polypeptide (ADH1A), mRNA."	RefSeq	4.001801	3.531907	1.512991	1.385008	0.010265	0.026478	up	coding	1576
8170859	SNORA70	ENST00000344746	cdna:known chromosome:GRCh37:X:153626713:153630680:1 gene:ENSG00000147403 gene_biotype:protein_coding transcript_biotype:protein_coding	ENSEMBL	8.513379	8.826628	-1.512502	-1.242502	0.010275	0.01361	down	coding	1577
7998655	RPS2	NM_002952	"Homo sapiens ribosomal protein S2 (RPS2), mRNA."	RefSeq	11.475573	11.805113	-1.512476	-1.256613	0.01028	0.01361	down	coding	1578
8059596	TRIP12	NM_004238	"Homo sapiens thyroid hormone receptor interactor 12 (TRIP12), mRNA."	RefSeq	8.231047	8.513042	-1.512383	-1.215875	0.010295	0.01361	down	coding	1579
8067055	ATP9A	NM_006045	"Homo sapiens ATPase, class II, type 9A (ATP9A), mRNA."	RefSeq	6.77858	6.422195	1.512166	1.280213	0.0103	0.026478	up	coding	1580
7906085	LMNA	NM_170708	"Homo sapiens lamin A/C (LMNA), transcript variant 3, mRNA."	RefSeq	8.023976	8.28718	-1.510817	-1.200141	0.010334	0.01361	down	coding	1581
7904018	CTTNBP2NL	NM_018704	"Homo sapiens CTTNBP2 N-terminal like (CTTNBP2NL), mRNA."	RefSeq	6.198797	6.543259	-1.510343	-1.269677	0.010363	0.01361	down	coding	1582
7950307	UCP2	NM_003355	"Homo sapiens uncoupling protein 2 (mitochondrial, proton carrier) (UCP2), nuclear gene encoding mitochondrial protein, mRNA."	RefSeq	5.023039	5.312108	-1.510331	-1.221852	0.010368	0.01361	down	coding	1583
7947991	NUP160	NM_015231	"Homo sapiens nucleoporin 160kDa (NUP160), mRNA."	RefSeq	7.760357	8.08855	-1.510234	-1.25544	0.010373	0.01361	down	coding	1584
8155503	LOC100132167	BC006438	"Homo sapiens similar to hCG1993567, mRNA (cDNA clone MGC:13162 IMAGE:3010103), complete cds."	GenBank	4.528329	4.85607	-1.510111	-1.255046	0.010383	0.01361	down	coding	1585
7954245	PLEKHA5	ENST00000543806	cdna:known chromosome:GRCh37:12:19358259:19528743:1 gene:ENSG00000052126 gene_biotype:protein_coding transcript_biotype:protein_coding	ENSEMBL	6.91545	7.228456	-1.509593	-1.242294	0.010392	0.01361	down	coding	1586
8106827	GPR98	NM_032119	"Homo sapiens G protein-coupled receptor 98 (GPR98), transcript variant 1, mRNA."	RefSeq	4.512302	4.778798	-1.50952	-1.202883	0.010402	0.01361	down	coding	1587
8141872	NAPEPLD	NM_198990	"Homo sapiens N-acyl phosphatidylethanolamine phospholipase D (NAPEPLD), transcript variant 2, mRNA."	RefSeq	5.574129	5.893503	-1.509499	-1.247789	0.010407	0.01361	down	coding	1588
7937335	IFITM1	NM_003641	"Homo sapiens interferon induced transmembrane protein 1 (IFITM1), mRNA."	RefSeq	6.228884	5.888483	1.509355	1.266108	0.010417	0.026478	up	coding	1589
8033069	NDUFA11	NM_175614	"Homo sapiens NADH dehydrogenase (ubiquinone) 1 alpha subcomplex, 11, 14.7kDa (NDUFA11), nuclear gene encoding mitochondrial protein, transcript variant 1, mRNA."	RefSeq	8.247858	7.922447	1.507867	1.253022	0.010456	0.03662	up	coding	1590
7969665	HS6ST3	NM_153456	"Homo sapiens heparan sulfate 6-O-sulfotransferase 3 (HS6ST3), mRNA."	RefSeq	4.832758	4.533624	1.507758	1.230405	0.010466	0.03662	up	coding	1591
8137826	FTSJ2	NM_013393	"Homo sapiens FtsJ RNA methyltransferase homolog 2 (E. coli) (FTSJ2), mRNA."	RefSeq	6.794038	7.167539	-1.507229	-1.295493	0.01048	0.01361	down	coding	1592
8034873	EMR2	NM_152916	"Homo sapiens egf-like module containing, mucin-like, hormone receptor-like 2 (EMR2), transcript variant 2, mRNA."	RefSeq	5.252295	5.592514	-1.50719	-1.265949	0.010485	0.01361	down	coding	1593
7919226	POLR3C	NM_006468	"Homo sapiens polymerase (RNA) III (DNA directed) polypeptide C (62kD) (POLR3C), mRNA."	RefSeq	7.386809	7.714463	-1.507182	-1.254971	0.01049	0.01361	down	coding	1594
7916077	NRD1	NM_001242361	"Homo sapiens nardilysin (N-arginine dibasic convertase) (NRD1), transcript variant 3, mRNA."	RefSeq	8.17661	8.5046	-1.50701	-1.255263	0.0105	0.01361	down	coding	1595
7955019	ARID2	NM_152641	"Homo sapiens AT rich interactive domain 2 (ARID, RFX-like) (ARID2), mRNA."	RefSeq	6.907211	7.18767	-1.506817	-1.214581	0.010509	0.01361	down	coding	1596
8067978	PPIA	NM_021130	"Homo sapiens peptidylprolyl isomerase A (cyclophilin A) (PPIA), mRNA."	RefSeq	11.347348	11.66962	-1.506405	-1.250298	0.010529	0.01361	down	coding	1597
8071155	USP18	NM_017414	"Homo sapiens ubiquitin specific peptidase 18 (USP18), mRNA."	RefSeq	4.826362	5.161259	-1.506012	-1.261287	0.010534	0.01361	down	coding	1598
8121729	PLN	NM_002667	"Homo sapiens phospholamban (PLN), mRNA."	RefSeq	2.331653	2.063864	1.505883	1.203962	0.010539	0.03662	up	coding	1599
7915516	MED8	NM_201542	"Homo sapiens mediator complex subunit 8 (MED8), transcript variant 1, mRNA."	RefSeq	7.133195	7.437515	-1.505855	-1.234837	0.010544	0.01361	down	coding	1600
7922029	GPA33	NM_005814	"Homo sapiens glycoprotein A33 (transmembrane) (GPA33), mRNA."	RefSeq	4.657438	4.31211	1.50539	1.27044	0.010549	0.03662	up	coding	1601
7947540	TRAF6	NM_004620	"Homo sapiens TNF receptor-associated factor 6, E3 ubiquitin protein ligase (TRAF6), transcript variant 2, mRNA."	RefSeq	5.512016	5.821448	-1.505285	-1.23922	0.010553	0.01361	down	coding	1602
8154254	KIAA1432	ENST00000545641	cdna:novel chromosome:GRCh37:9:5656654:5774298:1 gene:ENSG00000107036 gene_biotype:protein_coding transcript_biotype:protein_coding	ENSEMBL	6.247419	6.646287	-1.504942	-1.318473	0.010568	0.01361	down	coding	1603
8141076	PON2	NM_000305	"Homo sapiens paraoxonase 2 (PON2), transcript variant 1, mRNA."	RefSeq	8.932619	8.665574	1.503612	1.203341	0.010588	0.03662	up	coding	1604
7944216	ATP5L	NM_006476	"Homo sapiens ATP synthase, H+ transporting, mitochondrial Fo complex, subunit G (ATP5L), nuclear gene encoding mitochondrial protein, transcript variant 1, mRNA."	RefSeq	9.939813	9.623848	1.503383	1.244844	0.010592	0.03662	up	coding	1605
8161824	C9orf40	NM_017998	"Homo sapiens chromosome 9 open reading frame 40 (C9orf40), mRNA."	RefSeq	6.646028	6.303262	1.503146	1.268185	0.010602	0.03662	up	coding	1606
8088526	THOC7	NM_025075	"Homo sapiens THO complex 7 homolog (Drosophila) (THOC7), mRNA."	RefSeq	9.344219	8.939863	1.503125	1.323498	0.010607	0.03662	up	coding	1607
8096109	MRPS18C	NM_016067	"Homo sapiens mitochondrial ribosomal protein S18C (MRPS18C), nuclear gene encoding mitochondrial protein, mRNA."	RefSeq	5.115908	4.762242	1.502751	1.277804	0.010617	0.03662	up	coding	1608
8065124	BFSP1	NM_001161705	"Homo sapiens beaded filament structural protein 1, filensin (BFSP1), transcript variant 2, mRNA."	RefSeq	5.56624	5.253578	1.502645	1.241997	0.010622	0.03662	up	coding	1609
7903803	AHCYL1	NM_006621	"Homo sapiens adenosylhomocysteinase-like 1 (AHCYL1), transcript variant 1, mRNA."	RefSeq	7.486292	7.751481	-1.50206	-1.201793	0.010631	0.01361	down	coding	1610
8114138	C5orf15	NM_020199	"Homo sapiens chromosome 5 open reading frame 15 (C5orf15), mRNA."	RefSeq	7.466908	7.18943	1.501763	1.212074	0.010636	0.03662	up	coding	1611
8108703	PCDHB6	NM_018939	"Homo sapiens protocadherin beta 6 (PCDHB6), mRNA."	RefSeq	7.278846	7.014393	1.501398	1.201181	0.010646	0.03662	up	coding	1612
7927827	MYPN	NM_032578	"Homo sapiens myopalladin (MYPN), transcript variant 1, mRNA."	RefSeq	3.667767	3.343779	1.501223	1.251786	0.010651	0.03662	up	coding	1613
8004237	RNASEK	NM_001004333	"Homo sapiens ribonuclease, RNase K (RNASEK), transcript variant 1, mRNA."	RefSeq	10.468894	10.179532	1.501176	1.2221	0.010656	0.03662	up	coding	1614
8072687	MCM5	NM_006739	"Homo sapiens minichromosome maintenance complex component 5 (MCM5), mRNA."	RefSeq	7.208139	7.524703	-1.500834	-1.245361	0.010666	0.01361	down	coding	1615
8165658	ND2	ENST00000361453	cdna:known chromosome:GRCh37:MT:4470:5511:1 gene:ENSG00000198763 gene_biotype:protein_coding transcript_biotype:protein_coding	ENSEMBL	8.344853	7.835214	1.500644	1.423694	0.010671	0.03662	up	coding	1616
8110166	HIGD2A	NM_138820	"Homo sapiens HIG1 hypoxia inducible domain family, member 2A (HIGD2A), mRNA."	RefSeq	8.858996	8.582088	1.500589	1.211595	0.010675	0.03662	up	coding	1617
8125537	HLA-DMA	NM_006120	"Homo sapiens major histocompatibility complex, class II, DM alpha (HLA-DMA), mRNA."	RefSeq	8.058972	8.473516	-1.500559	-1.332877	0.01068	0.01361	down	coding	1618
7997504	CDH13	NM_001257	"Homo sapiens cadherin 13, H-cadherin (heart) (CDH13), transcript variant 1, mRNA."	RefSeq	7.903112	8.235341	-1.500425	-1.258957	0.01069	0.01361	down	coding	1619
8121319	SOBP	NM_018013	"Homo sapiens sine oculis binding protein homolog (Drosophila) (SOBP), mRNA."	RefSeq	5.694686	5.366337	1.499733	1.255576	0.010705	0.03662	up	coding	1620
8146717	SGK3	NM_013257	"Homo sapiens serum/glucocorticoid regulated kinase family, member 3 (SGK3), transcript variant 1, mRNA."	RefSeq	5.014409	5.331813	-1.499252	-1.246087	0.010719	0.01361	down	coding	1621
8172739		GENSCAN00000020954	cdna:genscan chromosome:GRCh37:X:52243575:52291653:-1 transcript_biotype:protein_coding	ENSEMBL	9.153419	8.800858	1.49911	1.276825	0.010727	0.03662	up	coding	1622
8172766		GENSCAN00000020954	cdna:genscan chromosome:GRCh37:X:52243575:52291653:-1 transcript_biotype:protein_coding	ENSEMBL	9.153419	8.800858	1.49911	1.276825	0.010727	0.03662	up	coding	1623
7953409	PTMS	NM_002824	"Homo sapiens parathymosin (PTMS), mRNA."	RefSeq	9.550005	9.213827	1.498453	1.262408	0.010749	0.03662	up	coding	1624
8122773	MTHFD1L	NM_001242768	"Homo sapiens methylenetetrahydrofolate dehydrogenase (NADP+ dependent) 1-like (MTHFD1L), transcript variant 3, mRNA."	RefSeq	6.912669	7.195906	-1.497871	-1.216923	0.010754	0.01361	down	coding	1625
8112767	TBCA	NM_004607	"Homo sapiens tubulin folding cofactor A (TBCA), mRNA."	RefSeq	8.520229	8.11397	1.497175	1.325245	0.010768	0.03662	up	coding	1626
8149389	FAM86B2	NM_001137610	"Homo sapiens family with sequence similarity 86, member B2 (FAM86B2), mRNA."	RefSeq	7.747279	8.095846	-1.496863	-1.273295	0.010788	0.01361	down	coding	1627
8166565	MAGEB18	NM_173699	"Homo sapiens melanoma antigen family B, 18 (MAGEB18), mRNA."	RefSeq	2.648586	2.950424	-1.49617	-1.232714	0.010807	0.01361	down	coding	1628
8088128	DCP1A	NM_018403	"Homo sapiens DCP1 decapping enzyme homolog A (S. cerevisiae) (DCP1A), mRNA."	RefSeq	7.354639	7.690108	-1.495979	-1.261787	0.010812	0.01361	down	coding	1629
8027330	PCGF6	NM_032154	"Homo sapiens polycomb group ring finger 6 (PCGF6), transcript variant 2, mRNA."	RefSeq	5.461945	5.75947	-1.495876	-1.229034	0.010817	0.01361	down	coding	1630
7910640	GGPS1	NM_001037277	"Homo sapiens geranylgeranyl diphosphate synthase 1 (GGPS1), transcript variant 2, mRNA."	RefSeq	5.66917	5.393338	1.495208	1.210692	0.010836	0.03662	up	coding	1631
7918847	SIKE1	NM_025073	"Homo sapiens suppressor of IKBKE 1 (SIKE1), transcript variant 2, mRNA."	RefSeq	6.182628	6.497456	-1.495114	-1.243864	0.010841	0.01361	down	coding	1632
8045933	TANK	NM_001199135	"Homo sapiens TRAF family member-associated NFKB activator (TANK), transcript variant 3, mRNA."	RefSeq	4.656267	4.282277	1.494142	1.295932	0.010866	0.03662	up	coding	1633
8028645	MED29	NM_017592	"Homo sapiens mediator complex subunit 29 (MED29), mRNA."	RefSeq	6.400136	6.130746	1.494048	1.205298	0.010871	0.03662	up	coding	1634
8144699		AY461701	"Homo sapiens liver-related low express protein 1 (LRLE1) mRNA, complete cds."	GenBank	4.013964	4.414475	-1.492897	-1.319975	0.0109	0.01361	down	coding	1635
8160622	SMU1	NM_018225	"Homo sapiens smu-1 suppressor of mec-8 and unc-52 homolog (C. elegans) (SMU1), mRNA."	RefSeq	7.758479	8.124073	-1.492761	-1.288411	0.010905	0.01361	down	coding	1636
8123006	SYNJ2	ENST00000355585	cdna:known chromosome:GRCh37:6:158402919:158520208:1 gene:ENSG00000078269 gene_biotype:protein_coding transcript_biotype:protein_coding	ENSEMBL	5.945698	6.25338	-1.492152	-1.237717	0.010919	0.01361	down	coding	1637
7959772	NCOR2	NM_001077261	"Homo sapiens nuclear receptor corepressor 2 (NCOR2), transcript variant 2, mRNA."	RefSeq	6.248683	5.849873	1.491929	1.31842	0.010924	0.03662	up	coding	1638
7916443	USP24	NM_015306	"Homo sapiens ubiquitin specific peptidase 24 (USP24), mRNA."	RefSeq	6.856848	7.165712	-1.491892	-1.238732	0.010929	0.01361	down	coding	1639
8013906	TWF1	NM_002822	"Homo sapiens twinfilin, actin-binding protein, homolog 1 (Drosophila) (TWF1), transcript variant 2, mRNA."	RefSeq	8.261031	8.524967	-1.491497	-1.20075	0.010944	0.01361	down	coding	1640
7945071	FOXRED1	NM_017547	"Homo sapiens FAD-dependent oxidoreductase domain containing 1 (FOXRED1), nuclear gene encoding mitochondrial protein, transcript variant 1, mRNA."	RefSeq	5.743635	6.135303	-1.491474	-1.31191	0.010949	0.01361	down	coding	1641
7972888	PCID2	ENST00000493650	cdna:known chromosome:GRCh37:13:113831926:113842922:-1 gene:ENSG00000126226 gene_biotype:protein_coding transcript_biotype:processed_transcript	ENSEMBL	5.730169	6.034535	-1.49056	-1.234876	0.010988	0.01361	down	coding	1642
7919340	GJA5	NM_181703	"Homo sapiens gap junction protein, alpha 5, 40kDa (GJA5), transcript variant B, mRNA."	RefSeq	3.914624	3.63677	1.490351	1.21239	0.010993	0.03662	up	coding	1643
7920114	THEM4	NM_053055	"Homo sapiens thioesterase superfamily member 4 (THEM4), mRNA."	RefSeq	7.11837	7.42409	-1.490217	-1.236035	0.010998	0.01361	down	coding	1644
8157582	GSN	NM_001258029	"Homo sapiens gelsolin (GSN), transcript variant 9, mRNA."	RefSeq	8.716736	9.063984	-1.490038	-1.272132	0.011002	0.01361	down	coding	1645
8150599	PRKDC	NM_006904	"Homo sapiens protein kinase, DNA-activated, catalytic polypeptide (PRKDC), transcript variant 1, mRNA."	RefSeq	9.092447	9.388997	-1.489924	-1.228204	0.011012	0.01361	down	coding	1646
7927710	CDK1	NM_001786	"Homo sapiens cyclin-dependent kinase 1 (CDK1), transcript variant 1, mRNA."	RefSeq	6.032567	6.337904	-1.48991	-1.235707	0.011017	0.01361	down	coding	1647
8066921	KCNB1	NM_004975	"Homo sapiens potassium voltage-gated channel, Shab-related subfamily, member 1 (KCNB1), mRNA."	RefSeq	4.59317	4.26544	1.489458	1.255037	0.011032	0.03662	up	coding	1648
7980908	FBLN5	NM_006329	"Homo sapiens fibulin 5 (FBLN5), mRNA."	RefSeq	4.160001	4.500934	-1.488531	-1.266575	0.011046	0.01361	down	coding	1649
8144857	NAT1	NM_001160179	"Homo sapiens N-acetyltransferase 1 (arylamine N-acetyltransferase) (NAT1), transcript variant 9, mRNA."	RefSeq	2.690077	2.373746	1.487642	1.24516	0.011061	0.03662	up	coding	1650
8027233	ZNF101	NM_033204	"Homo sapiens zinc finger protein 101 (ZNF101), mRNA."	RefSeq	6.428507	6.734642	-1.487627	-1.236391	0.011066	0.01361	down	coding	1651
7936871	OAT	ENST00000539214	cdna:known chromosome:GRCh37:10:126085872:126107545:-1 gene:ENSG00000065154 gene_biotype:protein_coding transcript_biotype:protein_coding	ENSEMBL	8.23211	8.522067	-1.486884	-1.222604	0.01108	0.01361	down	coding	1652
7903592	KIAA1324	NM_020775	"Homo sapiens KIAA1324 (KIAA1324), transcript variant 1, mRNA."	RefSeq	3.943447	4.328002	-1.486851	-1.305457	0.011085	0.01361	down	coding	1653
7961654	RECQL	NM_002907	"Homo sapiens RecQ protein-like (DNA helicase Q1-like) (RECQL), transcript variant 1, mRNA."	RefSeq	7.219597	7.547257	-1.486538	-1.254977	0.01111	0.01361	down	coding	1654
8103005	ANAPC10	NM_001256706	"Homo sapiens anaphase promoting complex subunit 10 (ANAPC10), transcript variant 1, mRNA."	RefSeq	5.417316	5.034412	1.486213	1.303965	0.011129	0.03662	up	coding	1655
7899018	TMEM57	NM_018202	"Homo sapiens transmembrane protein 57 (TMEM57), mRNA."	RefSeq	6.211757	6.562412	-1.485728	-1.27514	0.011144	0.01361	down	coding	1656
8146130	GINS4	NM_032336	"Homo sapiens GINS complex subunit 4 (Sld5 homolog) (GINS4), mRNA."	RefSeq	5.176107	5.504049	-1.485379	-1.255222	0.011149	0.01361	down	coding	1657
8043597	ITPRIPL1	NM_178495	"Homo sapiens inositol 1,4,5-trisphosphate receptor interacting protein-like 1 (ITPRIPL1), transcript variant 1, mRNA."	RefSeq	4.698333	5.089802	-1.484907	-1.311729	0.011163	0.01361	down	coding	1658
8027604	KIAA0355	NM_014686	"Homo sapiens KIAA0355 (KIAA0355), mRNA."	RefSeq	5.991029	6.266555	-1.483917	-1.210435	0.011188	0.01361	down	coding	1659
8010086	METTL23	NM_001080510	"Homo sapiens methyltransferase like 23 (METTL23), transcript variant 1, mRNA."	RefSeq	6.559138	6.917478	-1.483771	-1.28195	0.011193	0.01361	down	coding	1660
7908779	RNPEP	NM_020216	"Homo sapiens arginyl aminopeptidase (aminopeptidase B) (RNPEP), mRNA."	RefSeq	7.753125	8.064831	-1.483385	-1.241175	0.011202	0.01361	down	coding	1661
7901687	TMEM61	NM_182532	"Homo sapiens transmembrane protein 61 (TMEM61), mRNA."	RefSeq	6.058238	5.771107	1.483376	1.220212	0.011212	0.03662	up	coding	1662
8159850	FLJ35024	AF424541	Homo sapiens unknown mRNA.	GenBank	4.942883	4.593185	1.483215	1.274294	0.011222	0.03662	up	coding	1663
8051119	PPM1G	NM_177983	"Homo sapiens protein phosphatase, Mg2+/Mn2+ dependent, 1G (PPM1G), mRNA."	RefSeq	9.215763	9.505478	-1.482478	-1.222399	0.011237	0.01361	down	coding	1664
8075239	THOC5	NM_003678	"Homo sapiens THO complex 5 (THOC5), transcript variant 4, mRNA."	RefSeq	7.763599	8.069574	-1.482254	-1.236254	0.011246	0.01361	down	coding	1665
8039996	TPO	NM_175719	"Homo sapiens thyroid peroxidase (TPO), transcript variant 2, mRNA."	RefSeq	4.110018	3.814869	1.481693	1.227012	0.011261	0.03662	up	coding	1666
8179750	DDX39B	NM_004640	"Homo sapiens DEAD (Asp-Glu-Ala-Asp) box polypeptide 39B (DDX39B), transcript variant 1, mRNA."	RefSeq	9.181094	9.503962	-1.481674	-1.250815	0.011266	0.01361	down	coding	1667
7905088	HIST2H2AC	NM_003517	"Homo sapiens histone cluster 2, H2ac (HIST2H2AC), mRNA."	RefSeq	10.802216	11.092298	-1.481652	-1.222709	0.011271	0.01361	down	coding	1668
7985202	PSMA4	NM_002789	"Homo sapiens proteasome (prosome, macropain) subunit, alpha type, 4 (PSMA4), transcript variant 1, mRNA."	RefSeq	8.635114	8.99713	-1.481436	-1.285221	0.011281	0.01361	down	coding	1669
8031748	ZNF749	NM_001023561	"Homo sapiens zinc finger protein 749 (ZNF749), mRNA."	RefSeq	4.463525	4.864264	-1.481196	-1.320184	0.011295	0.01361	down	coding	1670
7951467	ALKBH8	NM_138775	"Homo sapiens alkB, alkylation repair homolog 8 (E. coli) (ALKBH8), mRNA."	RefSeq	5.645216	6.006984	-1.480961	-1.284999	0.011305	0.01361	down	coding	1671
7986132	MAN2A2	NM_006122	"Homo sapiens mannosidase, alpha, class 2A, member 2 (MAN2A2), mRNA."	RefSeq	5.992793	6.388174	-1.480908	-1.31529	0.01131	0.01361	down	coding	1672
7913357	ECE1	NM_001397	"Homo sapiens endothelin converting enzyme 1 (ECE1), transcript variant 1, mRNA."	RefSeq	7.64074	7.952089	-1.480629	-1.240868	0.011324	0.01361	down	coding	1673
8038086	RPL18	NM_000979	"Homo sapiens ribosomal protein L18 (RPL18), mRNA."	RefSeq	11.773383	12.051799	-1.480444	-1.212863	0.011329	0.01361	down	coding	1674
8071737	MIF	NM_002415	"Homo sapiens macrophage migration inhibitory factor (glycosylation-inhibiting factor) (MIF), mRNA."	RefSeq	9.965737	9.661958	1.480258	1.234374	0.011334	0.03662	up	coding	1675
8118661	PFDN6	NM_001185181	"Homo sapiens prefoldin subunit 6 (PFDN6), transcript variant 1, mRNA."	RefSeq	8.992116	8.722473	1.480244	1.20551	0.011344	0.03662	up	coding	1676
8178270	PFDN6	NM_001185181	"Homo sapiens prefoldin subunit 6 (PFDN6), transcript variant 1, mRNA."	RefSeq	8.992116	8.722473	1.480244	1.20551	0.011344	0.03662	up	coding	1677
8179559	PFDN6	NM_001185181	"Homo sapiens prefoldin subunit 6 (PFDN6), transcript variant 1, mRNA."	RefSeq	8.992116	8.722473	1.480244	1.20551	0.011344	0.03662	up	coding	1678
7921076	GPATCH4	NM_182679	"Homo sapiens G patch domain containing 4 (GPATCH4), transcript variant 2, mRNA."	RefSeq	7.479864	7.806596	-1.479843	-1.254169	0.011359	0.01361	down	coding	1679
7971866	DIAPH3	NM_030932	"Homo sapiens diaphanous homolog 3 (Drosophila) (DIAPH3), transcript variant 2, mRNA."	RefSeq	5.219246	5.58154	-1.479602	-1.285468	0.011373	0.01361	down	coding	1680
8041808	RHOQ	NM_012249	"Homo sapiens ras homolog family member Q (RHOQ), mRNA."	RefSeq	8.965631	8.70033	1.479259	1.201887	0.011378	0.03662	up	coding	1681
8097543	ZNF330	NM_014487	"Homo sapiens zinc finger protein 330 (ZNF330), mRNA."	RefSeq	5.896766	6.161865	-1.479189	-1.201719	0.011383	0.01361	down	coding	1682
7945956		GENSCAN00000025163	cdna:genscan chromosome:GRCh37:7:124061932:124117009:1 transcript_biotype:protein_coding	ENSEMBL	3.761147	3.382839	1.478549	1.299816	0.011398	0.03662	up	coding	1683
7983843	TCF12	NM_003205	"Homo sapiens transcription factor 12 (TCF12), transcript variant 3, mRNA."	RefSeq	8.861608	9.193564	-1.478523	-1.258719	0.011403	0.01361	down	coding	1684
8132589		GENSCAN00000025368	cdna:genscan chromosome:GRCh37:7:44507496:44507903:1 transcript_biotype:protein_coding	ENSEMBL	11.742232	11.422666	1.478316	1.247955	0.011412	0.03662	up	coding	1685
7999173	FAM100A	NM_145253	"Homo sapiens family with sequence similarity 100, member A (FAM100A), mRNA."	RefSeq	8.280896	7.930192	1.478049	1.275183	0.011417	0.03662	up	coding	1686
7931832	LOC100653286	ENST00000380753	cdna:known chromosome:GRCh37:10:5029967:5046215:-1 gene:ENSG00000151632 gene_biotype:protein_coding transcript_biotype:protein_coding	ENSEMBL	6.239083	5.762534	1.47782	1.391411	0.011432	0.03662	up	coding	1687
8084045	MFN1	NM_033540	"Homo sapiens mitofusin 1 (MFN1), nuclear gene encoding mitochondrial protein, mRNA."	RefSeq	6.454325	6.789438	-1.477299	-1.261476	0.011437	0.01361	down	coding	1688
7963280	SMAGP	NM_001033873	"Homo sapiens small cell adhesion glycoprotein (SMAGP), transcript variant 2, mRNA."	RefSeq	6.749048	7.03697	-1.477285	-1.220881	0.011442	0.01361	down	coding	1689
8132929	GBAS	NM_001483	"Homo sapiens glioblastoma amplified sequence (GBAS), nuclear gene encoding mitochondrial protein, transcript variant 1, mRNA."	RefSeq	6.982865	7.256065	-1.47708	-1.208485	0.011446	0.01361	down	coding	1690
8095806	ART3	NM_001130017	"Homo sapiens ADP-ribosyltransferase 3 (ART3), transcript variant 3, mRNA."	RefSeq	6.100148	5.828253	1.476981	1.207393	0.011451	0.03662	up	coding	1691
8173729	PGAM4	NM_001029891	"Homo sapiens phosphoglycerate mutase family member 4 (PGAM4), mRNA."	RefSeq	8.681526	8.966426	-1.476645	-1.218326	0.011473	0.01361	down	coding	1692
8176282	PGAM4	NM_001029891	"Homo sapiens phosphoglycerate mutase family member 4 (PGAM4), mRNA."	RefSeq	8.681526	8.966426	-1.476645	-1.218326	0.011473	0.01361	down	coding	1693
8082250		GENSCAN00000037330	cdna:genscan chromosome:GRCh37:3:125466080:125466730:1 transcript_biotype:protein_coding	ENSEMBL	2.824709	3.192162	-1.475872	-1.290073	0.01149	0.01361	down	coding	1694
8048350	PLCD4	NM_032726	"Homo sapiens phospholipase C, delta 4 (PLCD4), mRNA."	RefSeq	4.287179	3.903054	1.475231	1.305068	0.0115	0.03662	up	coding	1695
8089062	CLDND1	NM_019895	"Homo sapiens claudin domain containing 1 (CLDND1), transcript variant 2, mRNA."	RefSeq	8.604926	8.925284	-1.474407	-1.24864	0.011515	0.01361	down	coding	1696
8006968	GSDMA	NM_178171	"Homo sapiens gasdermin A (GSDMA), mRNA."	RefSeq	4.259335	3.94705	1.474402	1.241672	0.01152	0.03662	up	coding	1697
7900409	TMCO2	NM_001008740	"Homo sapiens transmembrane and coiled-coil domains 2 (TMCO2), mRNA."	RefSeq	3.785286	3.460216	1.473846	1.252726	0.011529	0.03662	up	coding	1698
8007441	RPL27	NM_000988	"Homo sapiens ribosomal protein L27 (RPL27), mRNA."	RefSeq	10.941148	10.644673	1.473163	1.22814	0.011534	0.03662	up	coding	1699
8166745	CXorf27	NM_012274	"Homo sapiens chromosome X open reading frame 27 (CXorf27), mRNA."	RefSeq	5.517666	5.189551	1.472898	1.255371	0.011554	0.03662	up	coding	1700
8098995	MXD4	NM_006454	"Homo sapiens MAX dimerization protein 4 (MXD4), mRNA."	RefSeq	6.472885	6.209505	1.472729	1.200288	0.011559	0.03662	up	coding	1701
8114455	HSPA9	NM_004134	"Homo sapiens heat shock 70kDa protein 9 (mortalin) (HSPA9), nuclear gene encoding mitochondrial protein, mRNA."	RefSeq	9.881588	10.165142	-1.472662	-1.21719	0.011573	0.01361	down	coding	1702
7977820	PRMT5	NM_006109	"Homo sapiens protein arginine methyltransferase 5 (PRMT5), transcript variant 1, mRNA."	RefSeq	7.413056	7.751112	-1.472316	-1.264052	0.011583	0.01361	down	coding	1703
8052443	USP34	NM_014709	"Homo sapiens ubiquitin specific peptidase 34 (USP34), mRNA."	RefSeq	8.389657	8.657633	-1.470921	-1.204117	0.011598	0.01361	down	coding	1704
8150592	CEBPD	NM_005195	"Homo sapiens CCAAT/enhancer binding protein (C/EBP), delta (CEBPD), mRNA."	RefSeq	6.539462	6.252719	1.470056	1.219883	0.011622	0.03662	up	coding	1705
8075971	ANKRD54	NM_138797	"Homo sapiens ankyrin repeat domain 54 (ANKRD54), transcript variant 1, mRNA."	RefSeq	6.423879	6.693707	-1.469613	-1.205664	0.011637	0.01361	down	coding	1706
8040792	EMILIN1	NM_007046	"Homo sapiens elastin microfibril interfacer 1 (EMILIN1), mRNA."	RefSeq	7.086562	6.817401	1.469523	1.205107	0.011642	0.03662	up	coding	1707
8109821	RPL10	NM_006013	"Homo sapiens ribosomal protein L10 (RPL10), transcript variant 1, mRNA."	RefSeq	11.42808	11.701292	-1.46951	-1.208495	0.011647	0.01361	down	coding	1708
8140556	HGF	NM_000601	"Homo sapiens hepatocyte growth factor (hepapoietin A; scatter factor) (HGF), transcript variant 1, mRNA."	RefSeq	3.080469	2.775466	1.469295	1.235421	0.011656	0.03662	up	coding	1709
7917771	DNTTIP2	NM_014597	"Homo sapiens deoxynucleotidyltransferase, terminal, interacting protein 2 (DNTTIP2), mRNA."	RefSeq	7.199753	6.925033	1.469267	1.209759	0.011661	0.03662	up	coding	1710
8134740	C7orf59	NM_001008395	"Homo sapiens chromosome 7 open reading frame 59 (C7orf59), mRNA."	RefSeq	7.064228	6.800547	1.468721	1.200538	0.011666	0.03662	up	coding	1711
8130499	DYNLT1	NM_006519	"Homo sapiens dynein, light chain, Tctex-type 1 (DYNLT1), mRNA."	RefSeq	7.995512	7.730329	1.468334	1.201788	0.011681	0.03662	up	coding	1712
7942964	TMEM135	NM_022918	"Homo sapiens transmembrane protein 135 (TMEM135), transcript variant 1, mRNA."	RefSeq	6.719766	7.009303	-1.468233	-1.222248	0.011686	0.01361	down	coding	1713
8041995	SPTBN1	NM_003128	"Homo sapiens spectrin, beta, non-erythrocytic 1 (SPTBN1), transcript variant 1, mRNA."	RefSeq	9.502034	9.779563	-1.468139	-1.212117	0.011705	0.01361	down	coding	1714
7984704	NEO1	NM_002499	"Homo sapiens neogenin 1 (NEO1), transcript variant 1, mRNA."	RefSeq	6.276428	6.633358	-1.467787	-1.280698	0.01173	0.01361	down	coding	1715
7988281		GENSCAN00000037636	cdna:genscan chromosome:GRCh37:15:44281259:44282382:-1 transcript_biotype:protein_coding	ENSEMBL	8.187235	8.593658	-1.467706	-1.325396	0.011734	0.01361	down	coding	1716
8069582	TMPRSS15	NM_002772	"Homo sapiens transmembrane protease, serine 15 (TMPRSS15), mRNA."	RefSeq	3.480531	3.779302	-1.467373	-1.230097	0.011759	0.01361	down	coding	1717
7908525	C1orf53	NM_001024594	"Homo sapiens chromosome 1 open reading frame 53 (C1orf53), mRNA."	RefSeq	7.419215	7.132202	1.467242	1.220111	0.011764	0.03662	up	coding	1718
7926531	ARL5B	NM_178815	"Homo sapiens ADP-ribosylation factor-like 5B (ARL5B), mRNA."	RefSeq	6.692902	7.007627	-1.466795	-1.243775	0.011778	0.01361	down	coding	1719
8030113	RUVBL2	NM_006666	"Homo sapiens RuvB-like 2 (E. coli) (RUVBL2), mRNA."	RefSeq	7.898912	8.187044	-1.46611	-1.221059	0.011813	0.01361	down	coding	1720
8152255	SLC25A32	NM_030780	"Homo sapiens solute carrier family 25 (mitochondrial folate carrier) , member 32 (SLC25A32), nuclear gene encoding mitochondrial protein, mRNA."	RefSeq	7.823369	8.119173	-1.465106	-1.227569	0.011827	0.01361	down	coding	1721
8056829	CIR1	NM_004882	"Homo sapiens corepressor interacting with RBPJ, 1 (CIR1), mRNA."	RefSeq	5.605279	5.267933	1.46488	1.26343	0.011832	0.03662	up	coding	1722
8121532	WISP3	NM_003880	"Homo sapiens WNT1 inducible signaling pathway protein 3 (WISP3), transcript variant 1, mRNA."	RefSeq	4.588059	4.294594	1.464745	1.225581	0.011837	0.03662	up	coding	1723
8122136	RPS12	NM_001016	"Homo sapiens ribosomal protein S12 (RPS12), mRNA."	RefSeq	8.679374	8.269462	1.464427	1.328605	0.011852	0.03662	up	coding	1724
8001457	CES1	NM_001266	"Homo sapiens carboxylesterase 1 (CES1), transcript variant 3, mRNA."	RefSeq	6.333551	6.032938	1.463957	1.231668	0.011876	0.03662	up	coding	1725
7946728	PSMA1	NM_148976	"Homo sapiens proteasome (prosome, macropain) subunit, alpha type, 1 (PSMA1), transcript variant 1, mRNA."	RefSeq	7.530113	7.851588	-1.463591	-1.249608	0.011886	0.01361	down	coding	1726
7946957	SAAL1	NM_138421	"Homo sapiens serum amyloid A-like 1 (SAAL1), mRNA."	RefSeq	7.476529	7.788405	-1.461514	-1.241321	0.011935	0.01361	down	coding	1727
8065855	EDEM2	NM_018217	"Homo sapiens ER degradation enhancer, mannosidase alpha-like 2 (EDEM2), transcript variant 1, mRNA."	RefSeq	6.330702	6.645983	-1.461147	-1.244254	0.011949	0.01361	down	coding	1728
7943779	C11orf1	NM_022761	"Homo sapiens chromosome 11 open reading frame 1 (C11orf1), mRNA."	RefSeq	8.463904	8.159277	1.460403	1.235099	0.011964	0.03662	up	coding	1729
7897620	PGD	NM_002631	"Homo sapiens phosphogluconate dehydrogenase (PGD), mRNA."	RefSeq	9.144931	9.442909	-1.460119	-1.22942	0.011983	0.01361	down	coding	1730
8054769	PS1TP4	AY427952	"Homo sapiens HBV preS1-transactivated protein 4 (PS1TP4) mRNA, complete cds."	GenBank	5.742949	5.323922	1.459127	1.337026	0.012017	0.03662	up	coding	1731
7899192	RPS6KA1	NM_002953	"Homo sapiens ribosomal protein S6 kinase, 90kDa, polypeptide 1 (RPS6KA1), transcript variant 1, mRNA."	RefSeq	6.359445	6.693097	-1.458957	-1.260199	0.012022	0.01361	down	coding	1732
8085287	BRK1	NM_018462	"Homo sapiens BRICK1, SCAR/WAVE actin-nucleating complex subunit (BRK1), mRNA."	RefSeq	5.06923	4.771778	1.457816	1.228971	0.012052	0.03662	up	coding	1733
8174692	SEPT6	NM_145799	"Homo sapiens septin 6 (SEPT6), transcript variant I, mRNA."	RefSeq	5.444702	5.85981	-1.457257	-1.333398	0.012066	0.01361	down	coding	1734
7920984	CCT3	NM_005998	"Homo sapiens chaperonin containing TCP1, subunit 3 (gamma) (CCT3), transcript variant 1, mRNA."	RefSeq	9.212876	9.504281	-1.457087	-1.223832	0.012076	0.01361	down	coding	1735
7995797	MT1E	NM_175617	"Homo sapiens metallothionein 1E (MT1E), mRNA."	RefSeq	6.379139	6.079139	1.456121	1.231145	0.012105	0.03662	up	coding	1736
8062016	DYNLRB1	NM_014183	"Homo sapiens dynein, light chain, roadblock-type 1 (DYNLRB1), mRNA."	RefSeq	8.561939	8.289548	1.45585	1.207808	0.01211	0.03662	up	coding	1737
8033462	CTXN1	NM_206833	"Homo sapiens cortexin 1 (CTXN1), mRNA."	RefSeq	6.677184	6.400979	1.455807	1.211005	0.01212	0.03662	up	coding	1738
8002592	AP1G1	NM_001128	"Homo sapiens adaptor-related protein complex 1, gamma 1 subunit (AP1G1), transcript variant 2, mRNA."	RefSeq	7.800855	8.092635	-1.455207	-1.22415	0.012125	0.01361	down	coding	1739
7954645	TSPAN11	NM_001080509	"Homo sapiens tetraspanin 11 (TSPAN11), mRNA."	RefSeq	7.276673	6.971331	1.455023	1.235712	0.01213	0.03662	up	coding	1740
8137666	SEPT14	NM_207366	"Homo sapiens septin 14 (SEPT14), mRNA."	RefSeq	6.50771	6.193567	1.454949	1.243273	0.012144	0.03662	up	coding	1741
8090988	CEP70	NM_024491	"Homo sapiens centrosomal protein 70kDa (CEP70), mRNA."	RefSeq	5.74299	6.009634	-1.45454	-1.203006	0.012159	0.01361	down	coding	1742
8020724	DSG1	NM_001942	"Homo sapiens desmoglein 1 (DSG1), mRNA."	RefSeq	2.465718	2.784065	-1.454062	-1.246901	0.012164	0.01361	down	coding	1743
8047538	BMPR2	NM_001204	"Homo sapiens bone morphogenetic protein receptor, type II (serine/threonine kinase) (BMPR2), mRNA."	RefSeq	6.353017	6.646981	-1.454059	-1.226004	0.012169	0.01361	down	coding	1744
7982533		GENSCAN00000036427	cdna:genscan chromosome:GRCh37:15:36832392:36888568:1 transcript_biotype:protein_coding	ENSEMBL	2.788963	2.503675	1.453918	1.218653	0.012179	0.03662	up	coding	1745
8087210	PRKAR2A	ENST00000265563	cdna:known chromosome:GRCh37:3:48784012:48885279:-1 gene:ENSG00000114302 gene_biotype:protein_coding transcript_biotype:protein_coding	ENSEMBL	7.129773	7.409519	-1.453817	-1.213981	0.012188	0.01361	down	coding	1746
7952641	ARHGAP32	NM_014715	"Homo sapiens Rho GTPase activating protein 32 (ARHGAP32), transcript variant 2, mRNA."	RefSeq	6.534135	6.814005	-1.453444	-1.214086	0.012198	0.01361	down	coding	1747
8024299	RPS15	NM_001018	"Homo sapiens ribosomal protein S15 (RPS15), mRNA."	RefSeq	10.174879	10.621514	-1.452909	-1.362858	0.012208	0.01361	down	coding	1748
8156263	SPIN1	NM_006717	"Homo sapiens spindlin 1 (SPIN1), mRNA."	RefSeq	7.395676	7.692198	-1.452204	-1.22818	0.012227	0.01361	down	coding	1749
7995838	MT1X	NM_005952	"Homo sapiens metallothionein 1X (MT1X), mRNA."	RefSeq	7.377314	6.990938	1.451965	1.307106	0.012232	0.03662	up	coding	1750
7902425	ST6GALNAC3	NM_152996	"Homo sapiens ST6 (alpha-N-acetyl-neuraminyl-2,3-beta-galactosyl-1, 3)-N-acetylgalactosaminide alpha-2,6-sialyltransferase 3 (ST6GALNAC3), transcript variant 1, mRNA."	RefSeq	4.902768	5.23806	-1.451341	-1.261633	0.012242	0.01361	down	coding	1751
7914103	AHDC1	NM_001029882	"Homo sapiens AT hook, DNA binding motif, containing 1 (AHDC1), mRNA."	RefSeq	6.155745	5.88956	1.451117	1.202623	0.012247	0.03662	up	coding	1752
8113234	PCSK1	NM_000439	"Homo sapiens proprotein convertase subtilisin/kexin type 1 (PCSK1), transcript variant 1, mRNA."	RefSeq	6.358001	6.046143	1.45083	1.241306	0.012261	0.03662	up	coding	1753
7968199	CDK8	NM_001260	"Homo sapiens cyclin-dependent kinase 8 (CDK8), mRNA."	RefSeq	6.854818	7.225625	-1.450784	-1.293077	0.012266	0.01361	down	coding	1754
8173261	ZC4H2	NM_018684	"Homo sapiens zinc finger, C4H2 domain containing (ZC4H2), transcript variant 1, mRNA."	RefSeq	6.00124	6.347428	-1.449904	-1.271197	0.012296	0.01361	down	coding	1755
8111387	ADAMTS12	NM_030955	"Homo sapiens ADAM metallopeptidase with thrombospondin type 1 motif, 12 (ADAMTS12), mRNA."	RefSeq	4.827547	5.319798	-1.448557	-1.406639	0.01232	0.01361	down	coding	1756
8005110	ZNF286B	NM_001145045	"Homo sapiens zinc finger protein 286B (ZNF286B), mRNA."	RefSeq	6.173517	6.437546	-1.448097	-1.200827	0.01233	0.01361	down	coding	1757
7934553	ZNF503	NM_032772	"Homo sapiens zinc finger protein 503 (ZNF503), mRNA."	RefSeq	6.150051	5.843833	1.447602	1.236462	0.01234	0.03662	up	coding	1758
8104693	PDZD2	NM_178140	"Homo sapiens PDZ domain containing 2 (PDZD2), mRNA."	RefSeq	6.457253	6.756323	-1.446599	-1.230351	0.012379	0.01361	down	coding	1759
8070073	C21orf62	NM_019596	"Homo sapiens chromosome 21 open reading frame 62 (C21orf62), transcript variant 2, mRNA."	RefSeq	2.979784	3.285278	-1.446253	-1.235842	0.012383	0.01361	down	coding	1760
8020919	C18orf21	NM_031446	"Homo sapiens chromosome 18 open reading frame 21 (C18orf21), transcript variant 1, mRNA."	RefSeq	6.368497	6.082563	1.446032	1.2192	0.012398	0.03662	up	coding	1761
7966072	PRDM4	NM_012406	"Homo sapiens PR domain containing 4 (PRDM4), mRNA."	RefSeq	6.270833	6.545188	-1.445977	-1.209453	0.012403	0.01361	down	coding	1762
8107655	CSNK1G3	ENST00000360683	cdna:known chromosome:GRCh37:5:122881328:122952739:1 gene:ENSG00000151292 gene_biotype:protein_coding transcript_biotype:protein_coding	ENSEMBL	6.819568	7.102403	-1.44586	-1.216583	0.012408	0.01361	down	coding	1763
8094638	WDR19	NM_025132	"Homo sapiens WD repeat domain 19 (WDR19), mRNA."	RefSeq	5.586022	5.927266	-1.445822	-1.266849	0.012418	0.01361	down	coding	1764
8007302	TUBG1	NM_001070	"Homo sapiens tubulin, gamma 1 (TUBG1), mRNA."	RefSeq	9.462752	9.729375	-1.445637	-1.202989	0.012423	0.01361	down	coding	1765
8047606	NBEAL1	NM_001114132	"Homo sapiens neurobeachin-like 1 (NBEAL1), mRNA."	RefSeq	5.317724	5.637741	-1.445475	-1.248345	0.012427	0.01361	down	coding	1766
8053366	SUCLG1	NM_003849	"Homo sapiens succinate-CoA ligase, alpha subunit (SUCLG1), nuclear gene encoding mitochondrial protein, mRNA."	RefSeq	7.086805	7.47195	-1.445247	-1.305991	0.012432	0.01361	down	coding	1767
8044532	IL37	NM_173203	"Homo sapiens interleukin 37 (IL37), transcript variant 3, mRNA."	RefSeq	3.329094	3.030081	1.445022	1.230302	0.012437	0.03662	up	coding	1768
8155167	HRCT1	NM_001039792	"Homo sapiens histidine rich carboxyl terminus 1 (HRCT1), mRNA."	RefSeq	5.202561	4.872591	1.444874	1.256988	0.012442	0.03662	up	coding	1769
7929616	FRAT1	NM_005479	"Homo sapiens frequently rearranged in advanced T-cell lymphomas (FRAT1), mRNA."	RefSeq	5.187933	4.907844	1.442509	1.21427	0.012501	0.03662	up	coding	1770
8114658	DIAPH1	NM_005219	"Homo sapiens diaphanous homolog 1 (Drosophila) (DIAPH1), transcript variant 1, mRNA."	RefSeq	7.332502	7.602595	-1.441682	-1.205885	0.01253	0.01361	down	coding	1771
8020647	TTC39C	NM_001243425	"Homo sapiens tetratricopeptide repeat domain 39C (TTC39C), transcript variant 3, mRNA."	RefSeq	6.174919	5.868442	1.441366	1.236685	0.012535	0.03662	up	coding	1772
8089652	NAA50	NM_025146	"Homo sapiens N(alpha)-acetyltransferase 50, NatE catalytic subunit (NAA50), mRNA."	RefSeq	9.435419	9.707461	-1.440708	-1.207516	0.01254	0.01361	down	coding	1773
8128991	LAMA4	NM_001105206	"Homo sapiens laminin, alpha 4 (LAMA4), transcript variant 1, mRNA."	RefSeq	7.741929	8.047092	-1.440455	-1.235558	0.012549	0.01361	down	coding	1774
7941639	BBS1	NM_024649	"Homo sapiens Bardet-Biedl syndrome 1 (BBS1), mRNA."	RefSeq	5.947982	6.222903	-1.439833	-1.209928	0.012559	0.01361	down	coding	1775
8005814	NLK	NM_016231	"Homo sapiens nemo-like kinase (NLK), mRNA."	RefSeq	7.023192	7.359146	-1.439415	-1.262211	0.012574	0.01361	down	coding	1776
8007637	FZD2	NM_001466	"Homo sapiens frizzled family receptor 2 (FZD2), mRNA."	RefSeq	6.254091	5.946766	1.439318	1.237411	0.012579	0.03662	up	coding	1777
8082585	COL6A5	NM_153264	"Homo sapiens collagen, type VI, alpha 5 (COL6A5), mRNA."	RefSeq	2.638112	2.353079	1.4387	1.218438	0.012598	0.03662	up	coding	1778
8066417	SERINC3	NM_006811	"Homo sapiens serine incorporator 3 (SERINC3), transcript variant 1, mRNA."	RefSeq	9.672179	9.941951	-1.438337	-1.205617	0.012608	0.01361	down	coding	1779
7936346	ZDHHC6	ENST00000369405	cdna:known chromosome:GRCh37:10:114190058:114206672:-1 gene:ENSG00000023041 gene_biotype:protein_coding transcript_biotype:protein_coding	ENSEMBL	6.603622	6.931368	-1.438306	-1.255051	0.012613	0.01361	down	coding	1780
8124527	HIST1H1B	NM_005322	"Homo sapiens histone cluster 1, H1b (HIST1H1B), mRNA."	RefSeq	8.696793	9.20876	-1.438244	-1.425993	0.012618	0.01361	down	coding	1781
8147724	ATP6V1C1	NM_001695	"Homo sapiens ATPase, H+ transporting, lysosomal 42kDa, V1 subunit C1 (ATP6V1C1), mRNA."	RefSeq	6.268829	6.568592	-1.438193	-1.230942	0.012632	0.01361	down	coding	1782
8020779	DSG2	NM_001943	"Homo sapiens desmoglein 2 (DSG2), mRNA."	RefSeq	5.96279	6.286373	-1.43762	-1.251435	0.012642	0.01361	down	coding	1783
7902400	SNORD45C	ENST00000496055	cdna:known chromosome:GRCh37:1:76251882:76260518:1 gene:ENSG00000137955 gene_biotype:protein_coding transcript_biotype:processed_transcript	ENSEMBL	8.520611	8.00062	1.437495	1.433946	0.012647	0.03662	up	coding	1784
7970390		GENSCAN00000031808	cdna:genscan chromosome:GRCh37:13:19412465:19480626:-1 transcript_biotype:protein_coding	ENSEMBL	2.378651	2.897807	-1.437319	-1.433117	0.012654	0.01361	down	coding	1785
8067842		GENSCAN00000031808	cdna:genscan chromosome:GRCh37:13:19412465:19480626:-1 transcript_biotype:protein_coding	ENSEMBL	2.378651	2.897807	-1.437319	-1.433117	0.012654	0.01361	down	coding	1786
7901445		BC057844	"Homo sapiens cDNA clone MGC:71846 IMAGE:5313492, complete cds."	GenBank	6.152272	5.844837	1.437162	1.237506	0.012676	0.03662	up	coding	1787
8055426	MCM6	NM_005915	"Homo sapiens minichromosome maintenance complex component 6 (MCM6), mRNA."	RefSeq	6.634786	6.958911	-1.437001	-1.251905	0.012681	0.01361	down	coding	1788
7964021	RNF41	NM_005785	"Homo sapiens ring finger protein 41 (RNF41), transcript variant 1, mRNA."	RefSeq	6.490095	6.916004	-1.436072	-1.343418	0.012701	0.01361	down	coding	1789
8131944	NFE2L3	NM_004289	"Homo sapiens nuclear factor (erythroid-derived 2)-like 3 (NFE2L3), mRNA."	RefSeq	5.810181	6.16786	-1.435461	-1.281362	0.01272	0.01361	down	coding	1790
7989335	ANXA2	NM_001136015	"Homo sapiens annexin A2 (ANXA2), transcript variant 4, mRNA."	RefSeq	8.85682	9.127207	-1.435371	-1.206132	0.01273	0.01361	down	coding	1791
8115410	GEMIN5	NM_001252156	"Homo sapiens gem (nuclear organelle) associated protein 5 (GEMIN5), transcript variant 2, mRNA."	RefSeq	7.002795	7.331554	-1.435288	-1.255932	0.012735	0.01361	down	coding	1792
7990429	FAM219B	NM_020447	"Homo sapiens family with sequence similarity 219, member B (FAM219B), mRNA."	RefSeq	5.292153	5.591654	-1.435136	-1.230718	0.01274	0.01361	down	coding	1793
8053046	DUSP11	NM_003584	"Homo sapiens dual specificity phosphatase 11 (RNA/RNP complex 1-interacting) (DUSP11), mRNA."	RefSeq	7.453449	7.793736	-1.433809	-1.266008	0.012774	0.01361	down	coding	1794
7939873	OR4C3	NM_001004702	"Homo sapiens olfactory receptor, family 4, subfamily C, member 3 (OR4C3), mRNA."	RefSeq	2.492212	2.201403	1.433582	1.223326	0.012779	0.03662	up	coding	1795
7930996	WDR11	NM_018117	"Homo sapiens WD repeat domain 11 (WDR11), mRNA."	RefSeq	6.436457	6.836855	-1.433524	-1.319872	0.012784	0.01361	down	coding	1796
7915015	GNL2	NM_013285	"Homo sapiens guanine nucleotide binding protein-like 2 (nucleolar) (GNL2), mRNA."	RefSeq	8.561373	8.892095	-1.432939	-1.257643	0.012798	0.01361	down	coding	1797
8175299	FAM127C	NM_001078173	"Homo sapiens family with sequence similarity 127, member C (FAM127C), mRNA."	RefSeq	7.182693	6.879163	1.430541	1.23416	0.012842	0.03662	up	coding	1798
7997230	PSMD7	NM_002811	"Homo sapiens proteasome (prosome, macropain) 26S subunit, non-ATPase, 7 (PSMD7), mRNA."	RefSeq	9.543159	9.913335	-1.430288	-1.292511	0.012852	0.01361	down	coding	1799
7979416	TIMM9	NM_012460	"Homo sapiens translocase of inner mitochondrial membrane 9 homolog (yeast) (TIMM9), nuclear gene encoding mitochondrial protein, mRNA."	RefSeq	6.218436	5.919595	1.430275	1.230155	0.012857	0.03662	up	coding	1800
8047518	NOP58	NM_015934	"Homo sapiens NOP58 ribonucleoprotein homolog (yeast) (NOP58), mRNA."	RefSeq	9.017629	9.287691	-1.430255	-1.205859	0.012862	0.01361	down	coding	1801
8169049	TCEAL1	NM_004780	"Homo sapiens transcription elongation factor A (SII)-like 1 (TCEAL1), transcript variant 1, mRNA."	RefSeq	6.544619	6.255433	1.429855	1.22195	0.012872	0.03662	up	coding	1802
8023656	KDSR	NM_002035	"Homo sapiens 3-ketodihydrosphingosine reductase (KDSR), mRNA."	RefSeq	7.377574	7.689584	-1.429631	-1.241436	0.012886	0.01361	down	coding	1803
8042801	DGUOK	NM_080916	"Homo sapiens deoxyguanosine kinase (DGUOK), nuclear gene encoding mitochondrial protein, transcript variant 1, mRNA."	RefSeq	6.759045	7.031916	-1.429166	-1.20821	0.012901	0.01361	down	coding	1804
7915130	SF3A3	NM_006802	"Homo sapiens splicing factor 3a, subunit 3, 60kDa (SF3A3), mRNA."	RefSeq	8.687632	8.991674	-1.428666	-1.234599	0.012925	0.01361	down	coding	1805
7994769	CORO1A	NM_007074	"Homo sapiens coronin, actin binding protein, 1A (CORO1A), transcript variant 2, mRNA."	RefSeq	5.732955	6.047307	-1.428345	-1.243454	0.01294	0.01361	down	coding	1806
8049998	TMEM18	NM_152834	"Homo sapiens transmembrane protein 18 (TMEM18), mRNA."	RefSeq	6.709929	7.067303	-1.427988	-1.281092	0.012945	0.01361	down	coding	1807
7939944	OR5L1	NM_001004738	"Homo sapiens olfactory receptor, family 5, subfamily L, member 1 (OR5L1), mRNA."	RefSeq	2.727863	3.035825	-1.427986	-1.237958	0.01295	0.01361	down	coding	1808
7927071	ZNF37A	NM_001178101	"Homo sapiens zinc finger protein 37A (ZNF37A), transcript variant 3, mRNA."	RefSeq	6.045826	6.34401	-1.427271	-1.229596	0.012964	0.01361	down	coding	1809
7904226	SLC22A15	NM_018420	"Homo sapiens solute carrier family 22, member 15 (SLC22A15), mRNA."	RefSeq	4.474633	4.810448	-1.426905	-1.26209	0.012969	0.01361	down	coding	1810
8107613	SNX2	ENST00000379516	cdna:known chromosome:GRCh37:5:122110691:122165803:1 gene:ENSG00000205302 gene_biotype:protein_coding transcript_biotype:protein_coding	ENSEMBL	7.771363	8.174987	-1.426726	-1.322826	0.012979	0.01361	down	coding	1811
8035581	SUGP2	NM_014884	"Homo sapiens SURP and G patch domain containing 2 (SUGP2), transcript variant 2, mRNA."	RefSeq	7.022318	7.322165	-1.426018	-1.231014	0.012989	0.01361	down	coding	1812
8088813	PROK2	NM_021935	"Homo sapiens prokineticin 2 (PROK2), transcript variant 2, mRNA."	RefSeq	6.059876	5.726718	1.425977	1.259768	0.012994	0.03662	up	coding	1813
8079772	APEH	NM_001640	"Homo sapiens N-acylaminoacyl-peptide hydrolase (APEH), mRNA."	RefSeq	7.103546	7.43094	-1.425846	-1.254745	0.013003	0.01361	down	coding	1814
7922058	ADCY10	NM_018417	"Homo sapiens adenylate cyclase 10 (soluble) (ADCY10), transcript variant 1, mRNA."	RefSeq	2.843706	2.543921	1.425776	1.23096	0.013008	0.03662	up	coding	1815
8014233	SLFN11	NM_001104587	"Homo sapiens schlafen family member 11 (SLFN11), transcript variant 1, mRNA."	RefSeq	6.760647	7.126869	-1.425578	-1.288973	0.013013	0.01361	down	coding	1816
7981514	AHNAK2	NM_138420	"Homo sapiens AHNAK nucleoprotein 2 (AHNAK2), mRNA."	RefSeq	4.410557	4.684495	-1.42452	-1.209103	0.013023	0.01361	down	coding	1817
8152865		AB062477	"Homo sapiens OK/SW-cl.41 mRNA, complete cds."	GenBank	4.994274	5.322851	-1.424006	-1.255774	0.013028	0.01361	down	coding	1818
8100688	TMPRSS11F	NM_207407	"Homo sapiens transmembrane protease, serine 11F (TMPRSS11F), mRNA."	RefSeq	2.63845	2.319664	1.423986	1.24728	0.013033	0.03662	up	coding	1819
7956105	IKZF4	NM_022465	"Homo sapiens IKAROS family zinc finger 4 (Eos) (IKZF4), mRNA."	RefSeq	5.175188	5.478779	-1.423888	-1.234213	0.013037	0.01361	down	coding	1820
7906072	LAMTOR2	NM_014017	"Homo sapiens late endosomal/lysosomal adaptor, MAPK and MTOR activator 2 (LAMTOR2), transcript variant 1, mRNA."	RefSeq	7.366218	7.062856	1.421976	1.234017	0.013086	0.03662	up	coding	1821
8078962	EIF1B	NM_005875	"Homo sapiens eukaryotic translation initiation factor 1B (EIF1B), mRNA."	RefSeq	8.280524	7.981989	1.421757	1.229895	0.013101	0.03662	up	coding	1822
8112331	ISCA1	NM_030940	"Homo sapiens iron-sulfur cluster assembly 1 homolog (S. cerevisiae) (ISCA1), mRNA."	RefSeq	7.012087	6.738721	1.421726	1.208625	0.013106	0.03662	up	coding	1823
7935553	LOXL4	NM_032211	"Homo sapiens lysyl oxidase-like 4 (LOXL4), mRNA."	RefSeq	7.877301	8.238249	-1.421517	-1.284269	0.013111	0.01361	down	coding	1824
8031893	ZNF8	NM_021089	"Homo sapiens zinc finger protein 8 (ZNF8), mRNA."	RefSeq	6.127936	6.396608	-1.421065	-1.204698	0.01312	0.019557	down	coding	1825
8106730	XRCC4	NM_022406	"Homo sapiens X-ray repair complementing defective repair in Chinese hamster cells 4 (XRCC4), transcript variant 2, mRNA."	RefSeq	5.658062	5.958959	-1.420584	-1.23191	0.01315	0.019557	down	coding	1826
8016891	VEZF1	NM_007146	"Homo sapiens vascular endothelial zinc finger 1 (VEZF1), mRNA."	RefSeq	7.14993	7.481979	-1.42032	-1.2588	0.013169	0.019557	down	coding	1827
8152759	TATDN1	NM_032026	"Homo sapiens TatD DNase domain containing 1 (TATDN1), transcript variant 1, mRNA."	RefSeq	6.429822	6.161655	1.42024	1.204276	0.013179	0.03662	up	coding	1828
8107375	YTHDC2	NM_022828	"Homo sapiens YTH domain containing 2 (YTHDC2), mRNA."	RefSeq	6.338779	6.607323	-1.419932	-1.204592	0.013184	0.019557	down	coding	1829
8136115	FAM40B	NM_020704	"Homo sapiens family with sequence similarity 40, member B (FAM40B), transcript variant 1, mRNA."	RefSeq	4.647421	5.009911	-1.419918	-1.285643	0.013189	0.019557	down	coding	1830
8007561	G6PC3	NM_138387	"Homo sapiens glucose 6 phosphatase, catalytic, 3 (G6PC3), transcript variant 1, mRNA."	RefSeq	8.46604	8.862542	-1.419729	-1.316312	0.013194	0.019557	down	coding	1831
8019010	CBX8	NM_020649	"Homo sapiens chromobox homolog 8 (CBX8), mRNA."	RefSeq	5.899541	5.579169	1.419324	1.248653	0.013203	0.03662	up	coding	1832
8101143	NUP54	NM_017426	"Homo sapiens nucleoporin 54kDa (NUP54), mRNA."	RefSeq	7.019495	7.320229	-1.418779	-1.231771	0.013228	0.019557	down	coding	1833
7926821	MASTL	NM_001172303	"Homo sapiens microtubule associated serine/threonine kinase-like (MASTL), transcript variant 1, mRNA."	RefSeq	6.733707	7.003752	-1.418308	-1.205845	0.013238	0.019557	down	coding	1834
8114193	SAR1B	NM_001033503	"Homo sapiens SAR1 homolog B (S. cerevisiae) (SAR1B), transcript variant 1, mRNA."	RefSeq	7.897693	8.199401	-1.417058	-1.232603	0.013257	0.019557	down	coding	1835
8146579	CHD7	NM_017780	"Homo sapiens chromodomain helicase DNA binding protein 7 (CHD7), mRNA."	RefSeq	6.5802	6.845306	-1.416997	-1.201725	0.013267	0.019557	down	coding	1836
8023766	RTTN	NM_173630	"Homo sapiens rotatin (RTTN), mRNA."	RefSeq	5.053462	5.401969	-1.416958	-1.273243	0.013272	0.019557	down	coding	1837
7950119	LAMTOR1	NM_017907	"Homo sapiens late endosomal/lysosomal adaptor, MAPK and MTOR activator 1 (LAMTOR1), mRNA."	RefSeq	8.163888	7.888628	1.416603	1.210212	0.013277	0.03662	up	coding	1838
8141374	AZGP1	NM_001185	"Homo sapiens alpha-2-glycoprotein 1, zinc-binding (AZGP1), mRNA."	RefSeq	6.197968	5.917817	1.416602	1.214322	0.013281	0.03662	up	coding	1839
8016099	EFTUD2	NM_001258353	"Homo sapiens elongation factor Tu GTP binding domain containing 2 (EFTUD2), transcript variant 3, mRNA."	RefSeq	8.154188	8.447174	-1.416597	-1.225174	0.013286	0.019557	down	coding	1840
8086498	KIAA1143	NM_020696	"Homo sapiens KIAA1143 (KIAA1143), mRNA."	RefSeq	7.7165	7.402851	1.416331	1.242847	0.013296	0.03662	up	coding	1841
7909789	TGFB2	NM_003238	"Homo sapiens transforming growth factor, beta 2 (TGFB2), transcript variant 2, mRNA."	RefSeq	4.425903	4.132183	1.415919	1.225797	0.01332	0.03662	up	coding	1842
7981346	MOK	NM_014226	"Homo sapiens MOK protein kinase (MOK), mRNA."	RefSeq	5.372807	5.638527	-1.415561	-1.202236	0.01333	0.019557	down	coding	1843
7908347	OCLM	NM_022375	"Homo sapiens oculomedin (OCLM), mRNA."	RefSeq	4.587122	4.293959	1.415122	1.225324	0.01335	0.03662	up	coding	1844
7955787	SP1	NM_001251825	"Homo sapiens Sp1 transcription factor (SP1), transcript variant 3, mRNA."	RefSeq	6.79331	7.112331	-1.413999	-1.247483	0.013374	0.019557	down	coding	1845
8093258	IQCG	NM_001134435	"Homo sapiens IQ motif containing G (IQCG), transcript variant 2, mRNA."	RefSeq	4.556179	4.259175	1.413714	1.22859	0.013389	0.03662	up	coding	1846
7995206	TGFB1I1	NM_015927	"Homo sapiens transforming growth factor beta 1 induced transcript 1 (TGFB1I1), transcript variant 2, mRNA."	RefSeq	6.176759	6.44257	-1.413695	-1.202312	0.013399	0.019557	down	coding	1847
8000791	YPEL3	NM_001145524	"Homo sapiens yippee-like 3 (Drosophila) (YPEL3), transcript variant 2, mRNA."	RefSeq	6.106634	5.761327	1.413615	1.270421	0.013403	0.03662	up	coding	1848
7953395	COPS7A	NM_001164095	"Homo sapiens COP9 constitutive photomorphogenic homolog subunit 7A (Arabidopsis) (COPS7A), transcript variant 3, mRNA."	RefSeq	6.553552	6.846425	-1.413313	-1.225077	0.013408	0.019557	down	coding	1849
8143597	FAM115A	NM_014719	"Homo sapiens family with sequence similarity 115, member A (FAM115A), transcript variant 1, mRNA."	RefSeq	2.662756	2.351217	1.413247	1.241031	0.013418	0.03662	up	coding	1850
8154793	NFX1	NM_002504	"Homo sapiens nuclear transcription factor, X-box binding 1 (NFX1), transcript variant 1, mRNA."	RefSeq	6.613315	6.942074	-1.413209	-1.255932	0.013423	0.019557	down	coding	1851
7987981	UBR1	NM_174916	"Homo sapiens ubiquitin protein ligase E3 component n-recognin 1 (UBR1), mRNA."	RefSeq	6.432394	6.766185	-1.41283	-1.260321	0.013428	0.019557	down	coding	1852
8055688	RND3	NM_001254738	"Homo sapiens Rho family GTPase 3 (RND3), transcript variant 1, mRNA."	RefSeq	7.566077	7.257791	1.412822	1.238236	0.013433	0.03662	up	coding	1853
8122860	MYCT1	NM_025107	"Homo sapiens myc target 1 (MYCT1), mRNA."	RefSeq	3.230085	2.94754	1.41201	1.216339	0.013462	0.03662	up	coding	1854
7930162	WBP1L	NM_001083913	"Homo sapiens WW domain binding protein 1-like (WBP1L), transcript variant 1, mRNA."	RefSeq	6.138501	5.848655	1.411889	1.22251	0.013467	0.03662	up	coding	1855
8004293	C17orf81	NM_015362	"Homo sapiens chromosome 17 open reading frame 81 (C17orf81), transcript variant 1, mRNA."	RefSeq	7.056286	7.349546	-1.411496	-1.225406	0.013477	0.019557	down	coding	1856
8021047	SETBP1	NM_015559	"Homo sapiens SET binding protein 1 (SETBP1), transcript variant 1, mRNA."	RefSeq	5.388398	5.044081	1.410777	1.26955	0.013501	0.03662	up	coding	1857
7995806	MT1A	NM_005946	"Homo sapiens metallothionein 1A (MT1A), mRNA."	RefSeq	5.638798	5.33456	1.410652	1.234766	0.013506	0.03662	up	coding	1858
8091656	METTL15	NM_152636	"Homo sapiens methyltransferase like 15 (METTL15), transcript variant 2, mRNA."	RefSeq	4.169411	4.53785	-1.410494	-1.290955	0.013516	0.019557	down	coding	1859
8172399	SSX9	ENST00000376909	cdna:known chromosome:GRCh37:X:48154885:48165675:-1 gene:ENSG00000204648 gene_biotype:protein_coding transcript_biotype:protein_coding	ENSEMBL	2.728918	3.257126	-1.409529	-1.442136	0.01355	0.019557	down	coding	1860
8010560		ENST00000321930	cdna:known chromosome:GRCh37:17:78977135:78978932:1 gene:ENSG00000175911 gene_biotype:protein_coding transcript_biotype:protein_coding	ENSEMBL	3.815186	3.460103	1.409008	1.279059	0.013564	0.03662	up	coding	1861
7954559	PPFIBP1	NM_003622	"Homo sapiens PTPRF interacting protein, binding protein 1 (liprin beta 1) (PPFIBP1), transcript variant 1, mRNA."	RefSeq	8.436248	8.720288	-1.408964	-1.2176	0.013569	0.019557	down	coding	1862
8068353	SLC5A3	NM_006933	"Homo sapiens solute carrier family 5 (sodium/myo-inositol cotransporter), member 3 (SLC5A3), mRNA."	RefSeq	7.818333	7.530628	1.408348	1.220697	0.013594	0.03662	up	coding	1863
7948326	OR5B2	NM_001005566	"Homo sapiens olfactory receptor, family 5, subfamily B, member 2 (OR5B2), mRNA."	RefSeq	2.026359	2.326022	-1.407191	-1.230857	0.013638	0.019557	down	coding	1864
8096556	METAP1	NM_015143	"Homo sapiens methionyl aminopeptidase 1 (METAP1), mRNA."	RefSeq	7.920927	8.254352	-1.406958	-1.260002	0.013647	0.019557	down	coding	1865
7956623	MARCH9	NM_138396	"Homo sapiens membrane-associated ring finger (C3HC4) 9 (MARCH9), mRNA."	RefSeq	5.582226	5.917172	-1.406954	-1.26133	0.013652	0.019557	down	coding	1866
7975457		AK090477	Homo sapiens mRNA for FLJ00399 protein.	GenBank	6.905082	6.577474	1.406501	1.254931	0.013667	0.03662	up	coding	1867
8160163	CER1	NM_005454	"Homo sapiens cerberus 1, cysteine knot superfamily, homolog (Xenopus laevis) (CER1), mRNA."	RefSeq	4.140098	3.859685	1.405595	1.214543	0.013682	0.03662	up	coding	1868
8085608	HACL1	NM_012260	"Homo sapiens 2-hydroxyacyl-CoA lyase 1 (HACL1), mRNA."	RefSeq	6.825211	7.161484	-1.405509	-1.262491	0.013686	0.019557	down	coding	1869
7975702	VRTN	NM_018228	"Homo sapiens vertebrae development homolog (pig) (VRTN), mRNA."	RefSeq	4.02764	3.688889	1.405275	1.264661	0.013691	0.03662	up	coding	1870
7896983		ENST00000366221	cdna:known chromosome:GRCh37:1:1510355:1511373:1 gene:ENSG00000215014 gene_biotype:protein_coding transcript_biotype:protein_coding	ENSEMBL	4.825588	4.545767	1.405053	1.214044	0.013696	0.03662	up	coding	1871
7953385	GAPDH	NM_002046	"Homo sapiens glyceraldehyde-3-phosphate dehydrogenase (GAPDH), transcript variant 1, mRNA."	RefSeq	12.57315	12.844477	-1.404623	-1.206917	0.013706	0.019557	down	coding	1872
8149733	TNFRSF10B	NM_003842	"Homo sapiens tumor necrosis factor receptor superfamily, member 10b (TNFRSF10B), transcript variant 1, mRNA."	RefSeq	6.694357	7.011081	-1.40438	-1.2455	0.013716	0.019557	down	coding	1873
8093858	STK32B	NM_018401	"Homo sapiens serine/threonine kinase 32B (STK32B), mRNA."	RefSeq	7.216348	6.919876	1.404088	1.228137	0.01373	0.03662	up	coding	1874
8023920	TXNL4A	NM_006701	"Homo sapiens thioredoxin-like 4A (TXNL4A), mRNA."	RefSeq	7.773765	7.487068	1.403817	1.219844	0.013755	0.03662	up	coding	1875
8013272	CCDC144A	NM_014695	"Homo sapiens coiled-coil domain containing 144A (CCDC144A), mRNA."	RefSeq	6.851498	7.151783	-1.403616	-1.231388	0.013774	0.019557	down	coding	1876
7999160	C16orf5	NM_001199055	"Homo sapiens chromosome 16 open reading frame 5 (C16orf5), transcript variant 3, mRNA."	RefSeq	5.346112	5.06902	1.403105	1.21175	0.013828	0.03662	up	coding	1877
7954388	GOLT1B	NM_016072	"Homo sapiens golgi transport 1B (GOLT1B), mRNA."	RefSeq	7.2498	7.564055	-1.402927	-1.243369	0.013833	0.019557	down	coding	1878
7928872	SNCG	NM_003087	"Homo sapiens synuclein, gamma (breast cancer-specific protein 1) (SNCG), mRNA."	RefSeq	6.273692	5.983527	1.402881	1.22278	0.013838	0.03662	up	coding	1879
8097356	PLK4	NM_014264	"Homo sapiens polo-like kinase 4 (PLK4), transcript variant 1, mRNA."	RefSeq	5.634931	6.033274	-1.402864	-1.317994	0.013843	0.019557	down	coding	1880
8041644	PLEKHH2	NM_172069	"Homo sapiens pleckstrin homology domain containing, family H (with MyTH4 domain) member 2 (PLEKHH2), mRNA."	RefSeq	4.387511	4.685171	-1.402816	-1.229149	0.013848	0.019557	down	coding	1881
7908041	LAMC1	NM_002293	"Homo sapiens laminin, gamma 1 (formerly LAMB2) (LAMC1), mRNA."	RefSeq	9.195116	9.479147	-1.401801	-1.217592	0.013872	0.019557	down	coding	1882
7924491	AIDA	ENST00000474863	cdna:known chromosome:GRCh37:1:222841355:222886079:-1 gene:ENSG00000186063 gene_biotype:protein_coding transcript_biotype:processed_transcript	ENSEMBL	5.102797	4.833943	1.401782	1.204851	0.013877	0.03662	up	coding	1883
8165406	NPDC1	NM_015392	"Homo sapiens neural proliferation, differentiation and control, 1 (NPDC1), mRNA."	RefSeq	6.673375	6.407199	1.401659	1.202616	0.013882	0.03662	up	coding	1884
7997582	WFDC1	NM_021197	"Homo sapiens WAP four-disulfide core domain 1 (WFDC1), mRNA."	RefSeq	5.567041	5.300174	1.401445	1.203192	0.013887	0.03662	up	coding	1885
7955858	HOXC10	NM_017409	"Homo sapiens homeobox C10 (HOXC10), mRNA."	RefSeq	5.731322	6.012731	-1.400939	-1.215381	0.013926	0.019557	down	coding	1886
7934255	MICU1	NM_006077	"Homo sapiens mitochondrial calcium uptake 1 (MICU1), nuclear gene encoding mitochondrial protein, transcript variant 1, mRNA."	RefSeq	5.941985	6.226883	-1.400905	-1.218324	0.013931	0.019557	down	coding	1887
7956166	ESYT1	NM_015292	"Homo sapiens extended synaptotagmin-like protein 1 (ESYT1), transcript variant 2, mRNA."	RefSeq	6.880987	7.325394	-1.400762	-1.360755	0.013935	0.019557	down	coding	1888
8089875	POLQ	NM_199420	"Homo sapiens polymerase (DNA directed), theta (POLQ), mRNA."	RefSeq	5.868282	6.145762	-1.399722	-1.212076	0.013979	0.019557	down	coding	1889
8054614	ANAPC1	NM_022662	"Homo sapiens anaphase promoting complex subunit 1 (ANAPC1), mRNA."	RefSeq	7.094242	7.390321	-1.39785	-1.227803	0.014023	0.019557	down	coding	1890
8029884	SAE1	NM_001145714	"Homo sapiens SUMO1 activating enzyme subunit 1 (SAE1), transcript variant 3, mRNA."	RefSeq	8.499616	8.774704	-1.397654	-1.210068	0.014033	0.019557	down	coding	1891
7923233	KIF21B	NM_001252100	"Homo sapiens kinesin family member 21B (KIF21B), transcript variant 1, mRNA."	RefSeq	5.509626	5.801264	-1.397637	-1.224029	0.014038	0.019557	down	coding	1892
7930482	ADRA2A	NM_000681	"Homo sapiens adrenoceptor alpha 2A (ADRA2A), mRNA."	RefSeq	5.750031	5.375498	1.397223	1.29642	0.014062	0.03662	up	coding	1893
8062041	ACSS2	NM_001242393	"Homo sapiens acyl-CoA synthetase short-chain family member 2 (ACSS2), transcript variant 3, mRNA."	RefSeq	6.221577	6.512052	-1.397186	-1.223043	0.014067	0.019557	down	coding	1894
8121886	HINT3	NM_138571	"Homo sapiens histidine triad nucleotide binding protein 3 (HINT3), mRNA."	RefSeq	4.691232	5.112742	-1.396768	-1.339329	0.014077	0.019557	down	coding	1895
8146967	CRISPLD1	NM_031461	"Homo sapiens cysteine-rich secretory protein LCCL domain containing 1 (CRISPLD1), mRNA."	RefSeq	5.038579	5.375728	-1.396208	-1.263258	0.014087	0.019557	down	coding	1896
8155525	LOC100132167	BC006438	"Homo sapiens similar to hCG1993567, mRNA (cDNA clone MGC:13162 IMAGE:3010103), complete cds."	GenBank	4.190236	4.487843	-1.395857	-1.229104	0.014104	0.019557	down	coding	1897
8161368	LOC100132167	BC006438	"Homo sapiens similar to hCG1993567, mRNA (cDNA clone MGC:13162 IMAGE:3010103), complete cds."	GenBank	4.190236	4.487843	-1.395857	-1.229104	0.014104	0.019557	down	coding	1898
8139772	ZNF479	NM_033273	"Homo sapiens zinc finger protein 479 (ZNF479), mRNA."	RefSeq	2.955835	2.683212	1.395805	1.208002	0.014111	0.03662	up	coding	1899
7925622	AHCTF1	NM_015446	"Homo sapiens AT hook containing transcription factor 1 (AHCTF1), mRNA."	RefSeq	7.556973	7.83593	-1.39575	-1.213317	0.014116	0.019557	down	coding	1900
8144669	FDFT1	NM_004462	"Homo sapiens farnesyl-diphosphate farnesyltransferase 1 (FDFT1), mRNA."	RefSeq	8.550029	8.856092	-1.395563	-1.23633	0.014121	0.019557	down	coding	1901
8133176	RABGEF1	NM_014504	"Homo sapiens RAB guanine nucleotide exchange factor (GEF) 1 (RABGEF1), mRNA."	RefSeq	6.700693	7.014901	-1.395551	-1.243329	0.014126	0.019557	down	coding	1902
7985829	FANCI	NM_018193	"Homo sapiens Fanconi anemia, complementation group I (FANCI), transcript variant 2, mRNA."	RefSeq	6.9611	7.260011	-1.395197	-1.230215	0.014145	0.019557	down	coding	1903
8082523	IFT122	NM_052989	"Homo sapiens intraflagellar transport 122 homolog (Chlamydomonas) (IFT122), transcript variant 2, mRNA."	RefSeq	5.583203	5.856692	-1.394715	-1.208727	0.014155	0.019557	down	coding	1904
8127787	IBTK	NM_015525	"Homo sapiens inhibitor of Bruton agammaglobulinemia tyrosine kinase (IBTK), mRNA."	RefSeq	7.205036	7.540716	-1.394504	-1.261972	0.014175	0.019557	down	coding	1905
8021984	YES1	NM_005433	"Homo sapiens v-yes-1 Yamaguchi sarcoma viral oncogene homolog 1 (YES1), mRNA."	RefSeq	6.778577	7.090816	-1.394375	-1.241634	0.014179	0.019557	down	coding	1906
8099506	TAPT1	NM_153365	"Homo sapiens transmembrane anterior posterior transformation 1 (TAPT1), mRNA."	RefSeq	6.234515	6.563615	-1.393486	-1.25623	0.014204	0.019557	down	coding	1907
8119829	TJAP1	NM_001146016	"Homo sapiens tight junction associated protein 1 (peripheral) (TJAP1), transcript variant 1, mRNA."	RefSeq	5.92607	6.223843	-1.392949	-1.229245	0.014218	0.019557	down	coding	1908
8035880	UQCRFS1	NM_006003	"Homo sapiens ubiquinol-cytochrome c reductase, Rieske iron-sulfur polypeptide 1 (UQCRFS1), nuclear gene encoding mitochondrial protein, mRNA."	RefSeq	6.875604	6.44908	1.392366	1.343991	0.014223	0.03662	up	coding	1909
8036436	ZNF607	NM_032689	"Homo sapiens zinc finger protein 607 (ZNF607), transcript variant 1, mRNA."	RefSeq	4.281935	4.639946	-1.391192	-1.281658	0.014238	0.019557	down	coding	1910
8124562	ZNF323	NM_001135216	"Homo sapiens zinc finger protein 323 (ZNF323), transcript variant 4, mRNA."	RefSeq	3.751703	3.48323	1.390737	1.204533	0.014243	0.03662	up	coding	1911
8112139	IL6ST	NM_002184	"Homo sapiens interleukin 6 signal transducer (gp130, oncostatin M receptor) (IL6ST), transcript variant 1, mRNA."	RefSeq	7.806343	8.077302	-1.39042	-1.206609	0.014257	0.019557	down	coding	1912
8135774	PTPRZ1	NM_001206838	"Homo sapiens protein tyrosine phosphatase, receptor-type, Z polypeptide 1 (PTPRZ1), transcript variant 2, mRNA."	RefSeq	5.472893	5.20388	1.39031	1.204983	0.014267	0.03662	up	coding	1913
7907790	CEP350	NM_014810	"Homo sapiens centrosomal protein 350kDa (CEP350), mRNA."	RefSeq	7.041863	7.317021	-1.389813	-1.210127	0.014282	0.019557	down	coding	1914
8037037	ATP5SL	NM_001167867	"Homo sapiens ATP5S-like (ATP5SL), transcript variant 1, mRNA."	RefSeq	6.728521	7.096089	-1.389381	-1.290176	0.014297	0.019557	down	coding	1915
8037495	ZNF296	NM_145288	"Homo sapiens zinc finger protein 296 (ZNF296), mRNA."	RefSeq	5.479227	5.171905	1.389123	1.237409	0.014306	0.03662	up	coding	1916
7910915	CHRM3	NM_000740	"Homo sapiens cholinergic receptor, muscarinic 3 (CHRM3), mRNA."	RefSeq	5.905003	5.474802	1.388634	1.347421	0.014311	0.03662	up	coding	1917
7999102	TFAP4	NM_003223	"Homo sapiens transcription factor AP-4 (activating enhancer binding protein 4) (TFAP4), mRNA."	RefSeq	6.965461	6.692112	1.388549	1.20861	0.014316	0.03662	up	coding	1918
8087337	LAMB2	NM_002292	"Homo sapiens laminin, beta 2 (laminin S) (LAMB2), mRNA."	RefSeq	6.902316	7.233166	-1.388536	-1.257754	0.014326	0.019557	down	coding	1919
8014454	MYO19	NM_025109	"Homo sapiens myosin XIX (MYO19), transcript variant 1, mRNA."	RefSeq	7.056727	7.398207	-1.388425	-1.267055	0.01434	0.019557	down	coding	1920
7951485	SLC35F2	NM_017515	"Homo sapiens solute carrier family 35, member F2 (SLC35F2), mRNA."	RefSeq	6.762195	7.060441	-1.388312	-1.229648	0.01435	0.019557	down	coding	1921
8015445	NT5C3L	NM_052935	"Homo sapiens 5'-nucleotidase, cytosolic III-like (NT5C3L), transcript variant 1, mRNA."	RefSeq	7.702221	7.991048	-1.3877	-1.221647	0.014379	0.019557	down	coding	1922
8077786	IRAK2	NM_001570	"Homo sapiens interleukin-1 receptor-associated kinase 2 (IRAK2), mRNA."	RefSeq	5.033836	4.744196	1.387249	1.222335	0.014389	0.03662	up	coding	1923
7899841	HPCA	NM_002143	"Homo sapiens hippocalcin (HPCA), mRNA."	RefSeq	4.822896	4.478334	1.386725	1.269765	0.014394	0.03662	up	coding	1924
7962358	YAF2	NM_001190977	"Homo sapiens YY1 associated factor 2 (YAF2), transcript variant 3, mRNA."	RefSeq	6.617305	6.35176	1.386592	1.20209	0.014409	0.03662	up	coding	1925
8161056	TLN1	NM_006289	"Homo sapiens talin 1 (TLN1), mRNA."	RefSeq	7.209184	7.540696	-1.386472	-1.258331	0.014414	0.019557	down	coding	1926
8030339	FLT3LG	NM_001204502	"Homo sapiens fms-related tyrosine kinase 3 ligand (FLT3LG), transcript variant 1, mRNA."	RefSeq	6.53787	6.260313	1.384433	1.212141	0.014462	0.05074	up	coding	1927
8006762	MRPL45	NM_032351	"Homo sapiens mitochondrial ribosomal protein L45 (MRPL45), nuclear gene encoding mitochondrial protein, mRNA."	RefSeq	8.443517	8.80558	-1.383529	-1.285263	0.014482	0.019557	down	coding	1928
7909730	KCNK2	NM_001017425	"Homo sapiens potassium channel, subfamily K, member 2 (KCNK2), transcript variant 3, mRNA."	RefSeq	4.048615	3.686308	1.383258	1.28548	0.014497	0.05074	up	coding	1929
8147548	POP1	NM_015029	"Homo sapiens processing of precursor 1, ribonuclease P/MRP subunit (S. cerevisiae) (POP1), transcript variant 3, mRNA."	RefSeq	5.670233	5.981832	-1.383015	-1.241082	0.014501	0.019557	down	coding	1930
8139656	GRB10	NM_005311	"Homo sapiens growth factor receptor-bound protein 10 (GRB10), transcript variant 1, mRNA."	RefSeq	5.577231	5.889271	-1.382834	-1.241462	0.014506	0.019557	down	coding	1931
8087739	CISH	NM_013324	"Homo sapiens cytokine inducible SH2-containing protein (CISH), transcript variant 1, mRNA."	RefSeq	5.14385	4.803095	1.38229	1.266419	0.014526	0.05074	up	coding	1932
7908694	NAV1	NM_020443	"Homo sapiens neuron navigator 1 (NAV1), transcript variant 1, mRNA."	RefSeq	6.495847	6.792841	-1.38185	-1.228582	0.014545	0.019557	down	coding	1933
8080773	RPP14	NM_001098783	"Homo sapiens ribonuclease P/MRP 14kDa subunit (RPP14), transcript variant 1, mRNA."	RefSeq	6.02908	6.376341	-1.381449	-1.272143	0.014565	0.019557	down	coding	1934
7942284	DEFB108B	NM_001002035	"Homo sapiens defensin, beta 108B (DEFB108B), mRNA."	RefSeq	2.754883	2.46649	1.381232	1.221279	0.014577	0.05074	up	coding	1935
8094136	DEFB108B	NM_001002035	"Homo sapiens defensin, beta 108B (DEFB108B), mRNA."	RefSeq	2.754883	2.46649	1.381232	1.221279	0.014577	0.05074	up	coding	1936
8162652	CTSL2	NM_001333	"Homo sapiens cathepsin L2 (CTSL2), transcript variant 1, mRNA."	RefSeq	3.765417	4.080947	-1.380991	-1.244469	0.014589	0.019557	down	coding	1937
8164131	SCAI	NM_173690	"Homo sapiens suppressor of cancer cell invasion (SCAI), transcript variant 1, mRNA."	RefSeq	5.080876	5.36694	-1.380942	-1.219309	0.014594	0.019557	down	coding	1938
7951259	MMP10	NM_002425	"Homo sapiens matrix metallopeptidase 10 (stromelysin 2) (MMP10), mRNA."	RefSeq	3.500465	3.148464	1.380752	1.27633	0.014604	0.05074	up	coding	1939
7958202	CHST11	NM_018413	"Homo sapiens carbohydrate (chondroitin 4) sulfotransferase 11 (CHST11), transcript variant 1, mRNA."	RefSeq	7.638198	8.037603	-1.379546	-1.318964	0.014648	0.019557	down	coding	1940
8048014	RPE	NM_199229	"Homo sapiens ribulose-5-phosphate-3-epimerase (RPE), transcript variant 1, mRNA."	RefSeq	6.135933	6.452479	-1.379477	-1.245346	0.014653	0.019557	down	coding	1941
8172827	KDM5C	ENST00000452825	cdna:known chromosome:GRCh37:X:53220503:53254604:-1 gene:ENSG00000126012 gene_biotype:protein_coding transcript_biotype:protein_coding	ENSEMBL	7.019406	7.292971	-1.379068	-1.208791	0.014663	0.019557	down	coding	1942
8143279	ZC3HAV1	NM_024625	"Homo sapiens zinc finger CCCH-type, antiviral 1 (ZC3HAV1), transcript variant 2, mRNA."	RefSeq	6.99534	7.301057	-1.378704	-1.236033	0.014667	0.019557	down	coding	1943
8149248		AY461701	"Homo sapiens liver-related low express protein 1 (LRLE1) mRNA, complete cds."	GenBank	4.177902	4.729979	-1.37756	-1.466195	0.014687	0.019557	down	coding	1944
7932186	DCLRE1C	NM_001033857	"Homo sapiens DNA cross-link repair 1C (DCLRE1C), transcript variant d, mRNA."	RefSeq	4.33828	4.65532	-1.377135	-1.245771	0.014692	0.019557	down	coding	1945
8118007	GTF2H4	NM_001517	"Homo sapiens general transcription factor IIH, polypeptide 4, 52kDa (GTF2H4), mRNA."	RefSeq	5.333029	5.597308	-1.376881	-1.201035	0.014706	0.019557	down	coding	1946
8177885	GTF2H4	NM_001517	"Homo sapiens general transcription factor IIH, polypeptide 4, 52kDa (GTF2H4), mRNA."	RefSeq	5.333029	5.597308	-1.376881	-1.201035	0.014706	0.019557	down	coding	1947
8179205	GTF2H4	NM_001517	"Homo sapiens general transcription factor IIH, polypeptide 4, 52kDa (GTF2H4), mRNA."	RefSeq	5.333029	5.597308	-1.376881	-1.201035	0.014706	0.019557	down	coding	1948
7982723	IVD	NM_002225	"Homo sapiens isovaleryl-CoA dehydrogenase (IVD), nuclear gene encoding mitochondrial protein, transcript variant 1, mRNA."	RefSeq	5.968993	6.31482	-1.376653	-1.270879	0.014721	0.019557	down	coding	1949
8054414	RGPD5	NM_005054	"Homo sapiens RANBP2-like and GRIP domain containing 5 (RGPD5), transcript variant 1, mRNA."	RefSeq	7.946592	8.22996	-1.376639	-1.217032	0.014726	0.019557	down	coding	1950
8178193	HLA-DRA	NM_019111	"Homo sapiens major histocompatibility complex, class II, DR alpha (HLA-DRA), mRNA."	RefSeq	10.503341	10.79552	-1.376582	-1.224488	0.014731	0.019557	down	coding	1951
7934852	GLUD1	NM_005271	"Homo sapiens glutamate dehydrogenase 1 (GLUD1), nuclear gene encoding mitochondrial protein, mRNA."	RefSeq	8.110279	8.436033	-1.376476	-1.25332	0.01475	0.019557	down	coding	1952
7960575	NOP2	NM_006170	"Homo sapiens NOP2 nucleolar protein homolog (yeast) (NOP2), transcript variant 1, mRNA."	RefSeq	7.24048	7.525747	-1.376065	-1.218635	0.01478	0.019557	down	coding	1953
8059111	ABCB6	NM_005689	"Homo sapiens ATP-binding cassette, sub-family B (MDR/TAP), member 6 (ABCB6), nuclear gene encoding mitochondrial protein, mRNA."	RefSeq	5.797499	6.106198	-1.375547	-1.23859	0.014794	0.019557	down	coding	1954
8074432	HIRA	NM_003325	"Homo sapiens HIR histone cell cycle regulation defective homolog A (S. cerevisiae) (HIRA), mRNA."	RefSeq	6.308085	6.636674	-1.375204	-1.255784	0.014804	0.019557	down	coding	1955
8167234	RBM3	NM_006743	"Homo sapiens RNA binding motif (RNP1, RRM) protein 3 (RBM3), mRNA."	RefSeq	7.215921	7.562093	-1.375184	-1.271184	0.014809	0.019557	down	coding	1956
7937711		GENSCAN00000005961	cdna:genscan chromosome:GRCh37:11:1787211:1814139:1 transcript_biotype:protein_coding	ENSEMBL	4.741154	4.271532	1.375145	1.384747	0.014814	0.05074	up	coding	1957
8106986	RHOBTB3	NM_014899	"Homo sapiens Rho-related BTB domain containing 3 (RHOBTB3), mRNA."	RefSeq	7.141887	7.441859	-1.3745	-1.231121	0.014848	0.019557	down	coding	1958
8171418	PIGA	NM_002641	"Homo sapiens phosphatidylinositol glycan anchor biosynthesis, class A (PIGA), transcript variant 1, mRNA."	RefSeq	5.524144	5.793225	-1.374359	-1.20504	0.014853	0.019557	down	coding	1959
8174937	ODZ1	NM_001163278	"Homo sapiens odz, odd Oz/ten-m homolog 1 (Drosophila) (ODZ1), transcript variant 1, mRNA."	RefSeq	4.591755	4.864581	-1.373722	-1.208172	0.014877	0.019557	down	coding	1960
8032265	MEX3D	NM_001174118	"Homo sapiens mex-3 homolog D (C. elegans) (MEX3D), transcript variant 2, mRNA."	RefSeq	6.362501	6.094003	1.373466	1.204553	0.014887	0.05074	up	coding	1961
8099235	MRFAP1L1	NM_203462	"Homo sapiens Morf4 family associated protein 1-like 1 (MRFAP1L1), mRNA."	RefSeq	8.038629	8.32005	-1.373409	-1.215391	0.014892	0.019557	down	coding	1962
8129379	ECHDC1	NM_001002030	"Homo sapiens enoyl CoA hydratase domain containing 1 (ECHDC1), transcript variant 1, mRNA."	RefSeq	7.165148	7.436896	-1.371747	-1.20727	0.014931	0.019557	down	coding	1963
8062964	SYS1	NM_001197129	"Homo sapiens SYS1 Golgi-localized integral membrane protein homolog (S. cerevisiae) (SYS1), transcript variant 3, mRNA."	RefSeq	6.709827	7.041894	-1.371589	-1.258815	0.014941	0.019557	down	coding	1964
8021966	ENOSF1	NM_202758	"Homo sapiens enolase superfamily member 1 (ENOSF1), transcript variant 3, mRNA."	RefSeq	5.897538	6.251912	-1.371344	-1.278431	0.01495	0.019557	down	coding	1965
8027793	LSR	NM_205835	"Homo sapiens lipolysis stimulated lipoprotein receptor (LSR), transcript variant 3, mRNA."	RefSeq	6.17909	5.870001	1.369894	1.238925	0.015019	0.05074	up	coding	1966
8085300	SEC13	NM_183352	"Homo sapiens SEC13 homolog (S. cerevisiae) (SEC13), transcript variant 1, mRNA."	RefSeq	7.86402	8.180278	-1.369056	-1.245096	0.015043	0.019557	down	coding	1967
8129872	OLIG3	NM_175747	"Homo sapiens oligodendrocyte transcription factor 3 (OLIG3), mRNA."	RefSeq	4.03921	3.672767	1.368995	1.28917	0.015053	0.05074	up	coding	1968
7993478	ABCC1	NM_004996	"Homo sapiens ATP-binding cassette, sub-family C (CFTR/MRP), member 1 (ABCC1), mRNA."	RefSeq	6.763506	7.109262	-1.368669	-1.270817	0.015068	0.019557	down	coding	1969
8034299	ELOF1	NM_032377	"Homo sapiens elongation factor 1 homolog (S. cerevisiae) (ELOF1), mRNA."	RefSeq	7.432399	7.701639	-1.368332	-1.205173	0.015072	0.019557	down	coding	1970
7940022	RTN4RL2	NM_178570	"Homo sapiens reticulon 4 receptor-like 2 (RTN4RL2), mRNA."	RefSeq	6.017169	5.750099	1.368306	1.203361	0.015077	0.05074	up	coding	1971
7940891	DNAJC4	NM_005528	"Homo sapiens DnaJ (Hsp40) homolog, subfamily C, member 4 (DNAJC4), mRNA."	RefSeq	6.418634	6.104925	1.368303	1.242899	0.015082	0.05074	up	coding	1972
8121461	CDC40	NM_015891	"Homo sapiens cell division cycle 40 homolog (S. cerevisiae) (CDC40), mRNA."	RefSeq	7.229614	7.496945	-1.368031	-1.203579	0.015092	0.019557	down	coding	1973
8141737	MYL10	NM_138403	"Homo sapiens myosin, light chain 10, regulatory (MYL10), mRNA."	RefSeq	3.819342	3.395899	1.367573	1.341124	0.015131	0.05074	up	coding	1974
7973116	METTL17	NM_022734	"Homo sapiens methyltransferase like 17 (METTL17), transcript variant 2, mRNA."	RefSeq	7.007881	7.275766	-1.366652	-1.204041	0.015165	0.019557	down	coding	1975
7952069	IFT46	NM_020153	"Homo sapiens intraflagellar transport 46 homolog (Chlamydomonas) (IFT46), transcript variant 1, mRNA."	RefSeq	7.058308	7.366949	-1.366403	-1.23854	0.01517	0.019557	down	coding	1976
8128001	CGA	NM_000735	"Homo sapiens glycoprotein hormones, alpha polypeptide (CGA), transcript variant 2, mRNA."	RefSeq	3.520883	3.186015	1.366219	1.261263	0.01518	0.05074	up	coding	1977
8034122	SPC24	NM_182513	"Homo sapiens SPC24, NDC80 kinetochore complex component, homolog (S. cerevisiae) (SPC24), mRNA."	RefSeq	6.800889	7.082137	-1.365998	-1.215246	0.015194	0.019557	down	coding	1978
7997264	CTRB1	NM_001906	"Homo sapiens chymotrypsinogen B1 (CTRB1), mRNA."	RefSeq	5.858361	5.57813	1.365618	1.214389	0.015209	0.05074	up	coding	1979
8032484	TIMM13	NM_012458	"Homo sapiens translocase of inner mitochondrial membrane 13 homolog (yeast) (TIMM13), nuclear gene encoding mitochondrial protein, mRNA."	RefSeq	6.863259	7.226346	-1.365484	-1.286175	0.015214	0.019557	down	coding	1980
7979813	ZFP36L1	NM_004926	"Homo sapiens zinc finger protein 36, C3H type-like 1 (ZFP36L1), transcript variant 1, mRNA."	RefSeq	8.218609	7.949188	1.36504	1.205325	0.015243	0.05074	up	coding	1981
8059650	SP110	NM_001185015	"Homo sapiens SP110 nuclear body protein (SP110), transcript variant d, mRNA."	RefSeq	6.122633	5.844698	1.3641	1.212458	0.015277	0.05074	up	coding	1982
8036276	POLR2I	NM_006233	"Homo sapiens polymerase (RNA) II (DNA directed) polypeptide I, 14.5kDa (POLR2I), mRNA."	RefSeq	8.020613	7.745816	1.363993	1.209824	0.015282	0.05074	up	coding	1983
8042468	ANXA4	NM_001153	"Homo sapiens annexin A4 (ANXA4), mRNA."	RefSeq	6.275374	6.590774	-1.36376	-1.244356	0.015287	0.019557	down	coding	1984
8044161	RGPD5	NM_005054	"Homo sapiens RANBP2-like and GRIP domain containing 5 (RGPD5), transcript variant 1, mRNA."	RefSeq	7.862853	8.133992	-1.363146	-1.20676	0.015312	0.019557	down	coding	1985
8031686	USP29	NM_020903	"Homo sapiens ubiquitin specific peptidase 29 (USP29), mRNA."	RefSeq	3.270699	2.925521	1.363032	1.270307	0.015316	0.05074	up	coding	1986
7961291	TAS2R31	NM_176885	"Homo sapiens taste receptor, type 2, member 31 (TAS2R31), mRNA."	RefSeq	3.973578	4.350678	-1.363014	-1.298729	0.015326	0.019557	down	coding	1987
8002381	COG4	NM_015386	"Homo sapiens component of oligomeric golgi complex 4 (COG4), transcript variant 1, mRNA."	RefSeq	7.038374	7.369322	-1.362914	-1.257839	0.015331	0.019557	down	coding	1988
7934898	ANKRD22	NM_144590	"Homo sapiens ankyrin repeat domain 22 (ANKRD22), mRNA."	RefSeq	2.737079	2.458475	1.362011	1.21302	0.015351	0.05074	up	coding	1989
7962918	WNT10B	NM_003394	"Homo sapiens wingless-type MMTV integration site family, member 10B (WNT10B), mRNA."	RefSeq	5.423532	5.108424	1.361228	1.244105	0.01538	0.05074	up	coding	1990
8030677	MYBPC2	NM_004533	"Homo sapiens myosin binding protein C, fast type (MYBPC2), mRNA."	RefSeq	4.717067	4.423802	1.360656	1.225411	0.015409	0.05074	up	coding	1991
7989159	ZNF280D	NM_017661	"Homo sapiens zinc finger protein 280D (ZNF280D), transcript variant 1, mRNA."	RefSeq	5.730442	5.455922	1.360486	1.209591	0.015419	0.05074	up	coding	1992
7951838	ZNF259	NM_003904	"Homo sapiens zinc finger protein 259 (ZNF259), mRNA."	RefSeq	8.071675	8.341713	-1.359932	-1.20584	0.015448	0.019557	down	coding	1993
7999423	SOCS1	NM_003745	"Homo sapiens suppressor of cytokine signaling 1 (SOCS1), mRNA."	RefSeq	5.183153	4.915773	1.359431	1.20362	0.015463	0.05074	up	coding	1994
7979927	ADAM20	NM_003814	"Homo sapiens ADAM metallopeptidase domain 20 (ADAM20), mRNA."	RefSeq	4.039961	3.663286	1.358936	1.298346	0.015478	0.05074	up	coding	1995
8046604	AGPS	NM_003659	"Homo sapiens alkylglycerone phosphate synthase (AGPS), mRNA."	RefSeq	7.484969	7.784687	-1.357693	-1.230904	0.015502	0.019557	down	coding	1996
8149448	MSR1	NM_002445	"Homo sapiens macrophage scavenger receptor 1 (MSR1), transcript variant SR-AII, mRNA."	RefSeq	3.603825	3.903225	-1.357688	-1.230633	0.015507	0.019557	down	coding	1997
8008321	ACSF2	NM_025149	"Homo sapiens acyl-CoA synthetase family member 2 (ACSF2), mRNA."	RefSeq	5.225541	5.525455	-1.357614	-1.231071	0.015512	0.019557	down	coding	1998
8175288	MOSPD1	NM_019556	"Homo sapiens motile sperm domain containing 1 (MOSPD1), mRNA."	RefSeq	4.468366	4.843054	-1.356974	-1.296559	0.015536	0.019557	down	coding	1999
[truncated: 536 more rows]
